# Supplementary material for: Milk lactoperoxidase decreases ID1 and ID3 expression in human oral squamous cell carcinoma cell lines
Source: Sci Rep. 2020 Apr 3;10:5836. doi: 10.1038/s41598-020-62390-4 (PMC7125221; doi:10.1038/s41598-020-62390-4)
Supplement: Supplementary file 2 — Supplementary Tables [file 41598_2020_62390_MOESM2_ESM.zip]

Archive with 27 entries (20 files):
- Suppl Tables/
- Suppl Tables/.DS_Store
- __MACOSX/
- __MACOSX/Suppl Tables/
- __MACOSX/Suppl Tables/._.DS_Store
- Suppl Tables/Suppl Table 2/
- Suppl Tables/Suppl Table 2/.DS_Store
- __MACOSX/Suppl Tables/Suppl Table 2/
- __MACOSX/Suppl Tables/Suppl Table 2/._.DS_Store
- Suppl Tables/Suppl Table 2/STable 2e Molecular Function.xlsx
- __MACOSX/Suppl Tables/Suppl Table 2/._STable 2e Molecular Function.xlsx
- Suppl Tables/Suppl Table 2/STable 2c INTERPRO.xlsx
- __MACOSX/Suppl Tables/Suppl Table 2/._STable 2c INTERPRO.xlsx
- Suppl Tables/Suppl Table 2/STable 2b Cellular Component.xlsx
- __MACOSX/Suppl Tables/Suppl Table 2/._STable 2b Cellular Component.xlsx
- Suppl Tables/Suppl Table 2/STable 2d KEGG pathways.xlsx
- __MACOSX/Suppl Tables/Suppl Table 2/._STable 2d KEGG pathways.xlsx
- Suppl Tables/Suppl Table 2/STable 2a Biological Process.xlsx
- __MACOSX/Suppl Tables/Suppl Table 2/._STable 2a Biological Process.xlsx
- Suppl Tables/Suppl Tables 1, 3, 4, 5/
- Suppl Tables/Suppl Tables 1, 3, 4, 5/.DS_Store
- __MACOSX/Suppl Tables/Suppl Tables 1, 3, 4, 5/
- __MACOSX/Suppl Tables/Suppl Tables 1, 3, 4, 5/._.DS_Store
- Suppl Tables/Suppl Tables 1, 3, 4, 5/Suppl Table 1, 3, 4, 5.docx
- __MACOSX/Suppl Tables/Suppl Tables 1, 3, 4, 5/._Suppl Table 1, 3, 4, 5.docx
- Suppl Tables/Suppl Tables 1, 3, 4, 5/~$ppl Table 1 & 3.docx
- __MACOSX/Suppl Tables/Suppl Tables 1, 3, 4, 5/._~$ppl Table 1 & 3.docx
