# Supplementary material for: Milk lactoperoxidase decreases ID1 and ID3 expression in human oral squamous cell carcinoma cell lines
Source: Sci Rep. 2020 Apr 3;10:5836. doi: 10.1038/s41598-020-62390-4 (PMC7125221; doi:10.1038/s41598-020-62390-4)
Supplement: Supplementary file 2 — Supplementary Tables [file 41598_2020_62390_MOESM2_ESM.zip › Suppl Tables/Suppl Table 2/STable 2e Molecular Function.xlsx]

## Sheet: Molecular Function.tsv
#term ID	term description	observed gene count	background gene count	false discovery rate	matching proteins in your network (IDs)	matching proteins in your network (labels)
GO:0008134	transcription factor binding	15	610	1.39e-06	ENSP00000245919,ENSP00000250448,ENSP00000252818,ENSP00000257570,ENSP00000259486,ENSP00000332325,ENSP00000344479,ENSP00000345681,ENSP00000360266,ENSP00000360762,ENSP00000363689,ENSP00000365280,ENSP00000370256,ENSP00000386200,ENSP00000388620	ANKRD1,ENPP2,EOMES,FOSB,FOXA1,FOXC1,FOXP2,GATA2,ID1,ID3,JUN,JUND,NR4A2,OASL,ZNF703
GO:0000977	RNA polymerase II regulatory region sequence-specific DNA binding	14	647	1.16e-05	ENSP00000234198,ENSP00000245919,ENSP00000252818,ENSP00000296839,ENSP00000328364,ENSP00000344352,ENSP00000344479,ENSP00000345681,ENSP00000360266,ENSP00000370256,ENSP00000384371,ENSP00000386165,ENSP00000386200,ENSP00000388620	ATF3,BCL6,CEBPD,DLX2,EOMES,FOSB,FOXC1,FOXP2,FOXQ1,GATA2,JUN,JUND,MAFA,NR4A2
GO:0001228	DNA-binding transcription activator activity, RNA polymerase II-specific	11	408	1.78e-05	ENSP00000234198,ENSP00000245919,ENSP00000250448,ENSP00000252818,ENSP00000328364,ENSP00000344352,ENSP00000344479,ENSP00000345681,ENSP00000360266,ENSP00000370256,ENSP00000386165	ATF3,CEBPD,DLX2,FOSB,FOXA1,FOXC1,GATA2,JUN,JUND,MAFA,NR4A2
GO:0044212	transcription regulatory region DNA binding	15	829	1.78e-05	ENSP00000234198,ENSP00000245919,ENSP00000250448,ENSP00000252818,ENSP00000296839,ENSP00000328364,ENSP00000344352,ENSP00000344479,ENSP00000345681,ENSP00000360266,ENSP00000370256,ENSP00000384371,ENSP00000386165,ENSP00000386200,ENSP00000388620	ATF3,BCL6,CEBPD,DLX2,EOMES,FOSB,FOXA1,FOXC1,FOXP2,FOXQ1,GATA2,JUN,JUND,MAFA,NR4A2
GO:0005515	protein binding	44	6605	2.15e-05	ENSP00000239223,ENSP00000245919,ENSP00000250448,ENSP00000252818,ENSP00000257570,ENSP00000259486,ENSP00000295522,ENSP00000302569,ENSP00000305372,ENSP00000305651,ENSP00000306512,ENSP00000306884,ENSP00000328364,ENSP00000332325,ENSP00000344352,ENSP00000344479,ENSP00000345681,ENSP00000351908,ENSP00000356438,ENSP00000357751,ENSP00000359490,ENSP00000360266,ENSP00000360762,ENSP00000361199,ENSP00000361405…	ABL2,ADRB2,ANKRD1,ATF3,BCL6,BMP2,C10orf99,CDSN,CLDN1,CLEC7A,CXCL10,CXCL11,CXCL8,CYR61,DKK1,DNAH17,DUSP1,EDN1,ENPP2,EOMES,ERRFI1,FOSB,FOXA1,FOXC1,FOXP2,GATA2,GBP4,GPNMB,HIST1H2BG,ID1,ID3,JUN,JUND,MAFA,MAP3K5,MMP9,NR4A2,OASL,PTGS2,RHOBTB3,SPRR1A,TXNIP,ZFP36,ZNF703
GO:0043565	sequence-specific DNA binding	15	1047	0.00011	ENSP00000234198,ENSP00000245919,ENSP00000250448,ENSP00000252818,ENSP00000296839,ENSP00000328364,ENSP00000344352,ENSP00000344479,ENSP00000345681,ENSP00000360266,ENSP00000370256,ENSP00000384371,ENSP00000386165,ENSP00000386200,ENSP00000388620	ATF3,BCL6,CEBPD,DLX2,EOMES,FOSB,FOXA1,FOXC1,FOXP2,FOXQ1,GATA2,JUN,JUND,MAFA,NR4A2
GO:0000978	RNA polymerase II proximal promoter sequence-specific DNA binding	10	457	0.00015	ENSP00000245919,ENSP00000252818,ENSP00000296839,ENSP00000328364,ENSP00000344352,ENSP00000344479,ENSP00000345681,ENSP00000360266,ENSP00000386165,ENSP00000386200	ATF3,CEBPD,FOSB,FOXP2,FOXQ1,GATA2,JUN,JUND,MAFA,NR4A2
GO:0005488	binding	59	11878	0.00038	ENSP00000234198,ENSP00000239223,ENSP00000245185,ENSP00000245919,ENSP00000250448,ENSP00000252818,ENSP00000257570,ENSP00000259486,ENSP00000278282,ENSP00000279441,ENSP00000280481,ENSP00000295522,ENSP00000296839,ENSP00000302569,ENSP00000305372,ENSP00000305651,ENSP00000306157,ENSP00000306512,ENSP00000306884,ENSP00000322788,ENSP00000328364,ENSP00000332325,ENSP00000340864,ENSP00000344352,ENSP00000344479…	ABL2,ADRB2,ANKRD1,ATF3,BCL6,BMP2,C10orf99,C1QTNF1,CDSN,CEBPD,CLCA4,CLDN1,CLEC7A,CXCL10,CXCL11,CXCL8,CYR61,DKK1,DLX2,DNAH17,DUSP1,EDN1,ENPP2,EOMES,EPHA2,ERRFI1,FOSB,FOXA1,FOXC1,FOXP2,FOXQ1,FREM2,GATA2,GBP4,GPNMB,HIST1H2BG,ID1,ID3,IL7R,JUN,JUND,MAFA,MAP3K5,MMP1,MMP10,MMP9,MT2A,NR4A2,NUPR1,OASL,PDE3A,PTGS2,RHOBTB3,RND3,SCGB1A1,SPRR1A,TXNIP,ZFP36,ZNF703
GO:0140297	DNA-binding transcription factor binding	8	327	0.00051	ENSP00000252818,ENSP00000257570,ENSP00000332325,ENSP00000344479,ENSP00000360266,ENSP00000360762,ENSP00000386200,ENSP00000388620	ANKRD1,EOMES,FOXP2,JUN,JUND,NR4A2,OASL,ZNF703
GO:0008009	chemokine activity	4	48	0.00068	ENSP00000305651,ENSP00000306512,ENSP00000306884,ENSP00000361199	C10orf99,CXCL10,CXCL11,CXCL8
GO:0045236	CXCR chemokine receptor binding	3	16	0.00074	ENSP00000305651,ENSP00000306512,ENSP00000306884	CXCL10,CXCL11,CXCL8
GO:0061629	RNA polymerase II-specific DNA-binding transcription factor binding	7	257	0.00074	ENSP00000252818,ENSP00000257570,ENSP00000344479,ENSP00000360266,ENSP00000360762,ENSP00000386200,ENSP00000388620	ANKRD1,EOMES,FOXP2,JUN,JUND,NR4A2,OASL
GO:0000981	DNA-binding transcription factor activity, RNA polymerase II-specific	17	1631	0.00083	ENSP00000234198,ENSP00000245919,ENSP00000250448,ENSP00000252818,ENSP00000296839,ENSP00000328364,ENSP00000344352,ENSP00000344479,ENSP00000345681,ENSP00000360266,ENSP00000363689,ENSP00000365280,ENSP00000370256,ENSP00000384371,ENSP00000386165,ENSP00000386200,ENSP00000388620	ATF3,BCL6,CEBPD,DLX2,EOMES,FOSB,FOXA1,FOXC1,FOXP2,FOXQ1,GATA2,ID1,ID3,JUN,JUND,MAFA,NR4A2
GO:0005125	cytokine activity	6	216	0.0020	ENSP00000305651,ENSP00000306512,ENSP00000306884,ENSP00000361199,ENSP00000368104,ENSP00000368683	BMP2,C10orf99,CXCL10,CXCL11,CXCL8,EDN1
GO:0042803	protein homodimerization activity	11	830	0.0024	ENSP00000305372,ENSP00000328364,ENSP00000344352,ENSP00000344479,ENSP00000351908,ENSP00000356438,ENSP00000359490,ENSP00000360266,ENSP00000365280,ENSP00000365465,ENSP00000386200	ADRB2,ATF3,CDSN,FOXP2,GBP4,ID1,JUN,MAFA,MAP3K5,NR4A2,PTGS2
GO:0046983	protein dimerization activity	14	1301	0.0025	ENSP00000305372,ENSP00000328364,ENSP00000344352,ENSP00000344479,ENSP00000351908,ENSP00000356438,ENSP00000359490,ENSP00000360266,ENSP00000363689,ENSP00000365280,ENSP00000365465,ENSP00000368104,ENSP00000386200,ENSP00000445633	ADRB2,ATF3,BMP2,CDSN,FOXP2,GBP4,HIST1H2BG,ID1,ID3,JUN,MAFA,MAP3K5,NR4A2,PTGS2
GO:0048018	receptor ligand activity	8	458	0.0031	ENSP00000305651,ENSP00000306512,ENSP00000306884,ENSP00000361199,ENSP00000363081,ENSP00000368104,ENSP00000368683,ENSP00000371420	BMP2,C10orf99,CXCL10,CXCL11,CXCL8,DKK1,EDN1,GPNMB
GO:0003677	DNA binding	20	2457	0.0032	ENSP00000234198,ENSP00000245919,ENSP00000250448,ENSP00000252818,ENSP00000257570,ENSP00000296839,ENSP00000328364,ENSP00000344352,ENSP00000344479,ENSP00000345681,ENSP00000360266,ENSP00000360762,ENSP00000370256,ENSP00000379003,ENSP00000384371,ENSP00000386165,ENSP00000386200,ENSP00000388620,ENSP00000445633,ENSP00000469647	ANKRD1,ATF3,BCL6,CEBPD,DLX2,EOMES,FOSB,FOXA1,FOXC1,FOXP2,FOXQ1,GATA2,HIST1H2BG,JUN,JUND,MAFA,NR4A2,NUPR1,OASL,ZFP36
GO:0005102	signaling receptor binding	15	1513	0.0032	ENSP00000252818,ENSP00000257570,ENSP00000302569,ENSP00000305651,ENSP00000306512,ENSP00000306884,ENSP00000344479,ENSP00000361199,ENSP00000363081,ENSP00000368104,ENSP00000368683,ENSP00000371420,ENSP00000386200,ENSP00000398736,ENSP00000427562	ABL2,BMP2,C10orf99,CLEC7A,CXCL10,CXCL11,CXCL8,CYR61,DKK1,EDN1,FOXP2,GPNMB,JUND,NR4A2,OASL
GO:0048248	CXCR3 chemokine receptor binding	2	5	0.0032	ENSP00000305651,ENSP00000306884	CXCL10,CXCL11
GO:0140110	transcription regulator activity	18	2069	0.0032	ENSP00000234198,ENSP00000245919,ENSP00000250448,ENSP00000252818,ENSP00000296839,ENSP00000328364,ENSP00000344352,ENSP00000344479,ENSP00000345681,ENSP00000360266,ENSP00000360762,ENSP00000363689,ENSP00000365280,ENSP00000370256,ENSP00000384371,ENSP00000386165,ENSP00000386200,ENSP00000388620	ANKRD1,ATF3,BCL6,CEBPD,DLX2,EOMES,FOSB,FOXA1,FOXC1,FOXP2,FOXQ1,GATA2,ID1,ID3,JUN,JUND,MAFA,NR4A2
GO:0097159	organic cyclic compound binding	33	5382	0.0038	ENSP00000234198,ENSP00000245919,ENSP00000250448,ENSP00000252818,ENSP00000257570,ENSP00000259486,ENSP00000278282,ENSP00000296839,ENSP00000305372,ENSP00000328364,ENSP00000332325,ENSP00000344352,ENSP00000344479,ENSP00000345681,ENSP00000351209,ENSP00000351908,ENSP00000356438,ENSP00000359490,ENSP00000360266,ENSP00000360762,ENSP00000363689,ENSP00000364886,ENSP00000369318,ENSP00000370256,ENSP00000374490…	ABL2,ADRB2,ANKRD1,ATF3,BCL6,CEBPD,DLX2,DNAH17,ENPP2,EOMES,EPHA2,FOSB,FOXA1,FOXC1,FOXP2,FOXQ1,GATA2,GBP4,HIST1H2BG,ID3,JUN,JUND,MAFA,MAP3K5,NR4A2,NUPR1,OASL,PTGS2,RHOBTB3,RND3,SCGB1A1,ZFP36,ZNF703
GO:0004222	metalloendopeptidase activity	4	110	0.0073	ENSP00000279441,ENSP00000322788,ENSP00000359594,ENSP00000361405	CLCA4,MMP1,MMP10,MMP9
GO:0039706	co-receptor binding	2	10	0.0078	ENSP00000363081,ENSP00000368104	BMP2,DKK1
GO:0001085	RNA polymerase II transcription factor binding	4	121	0.0098	ENSP00000345681,ENSP00000360266,ENSP00000360762,ENSP00000388620	ANKRD1,EOMES,GATA2,JUN
GO:0042802	identical protein binding	15	1754	0.0112	ENSP00000295522,ENSP00000305372,ENSP00000328364,ENSP00000344352,ENSP00000344479,ENSP00000351908,ENSP00000356438,ENSP00000359490,ENSP00000360266,ENSP00000361405,ENSP00000365280,ENSP00000365465,ENSP00000384371,ENSP00000386200,ENSP00000445633	ADRB2,ATF3,BCL6,CDSN,CLDN1,FOXP2,GBP4,HIST1H2BG,ID1,JUN,MAFA,MAP3K5,MMP9,NR4A2,PTGS2
GO:0030280	structural constituent of epidermis	2	14	0.0129	ENSP00000243924,ENSP00000357751	PI3,SPRR1A
GO:0098772	molecular function regulator	15	1793	0.0132	ENSP00000243924,ENSP00000278282,ENSP00000305372,ENSP00000305651,ENSP00000306512,ENSP00000306884,ENSP00000340594,ENSP00000360266,ENSP00000361199,ENSP00000363081,ENSP00000366702,ENSP00000368104,ENSP00000368683,ENSP00000371420,ENSP00000462521	ADRB2,BMP2,C10orf99,CXCL10,CXCL11,CXCL8,DKK1,EDN1,ERRFI1,GPNMB,JUN,PI3,SCGB1A1,SYDE2,TXNIP
GO:1901363	heterocyclic compound binding	31	5305	0.0132	ENSP00000234198,ENSP00000245919,ENSP00000250448,ENSP00000252818,ENSP00000257570,ENSP00000259486,ENSP00000296839,ENSP00000328364,ENSP00000332325,ENSP00000344352,ENSP00000344479,ENSP00000345681,ENSP00000351209,ENSP00000351908,ENSP00000356438,ENSP00000359490,ENSP00000360266,ENSP00000360762,ENSP00000363689,ENSP00000364886,ENSP00000369318,ENSP00000370256,ENSP00000374490,ENSP00000379003,ENSP00000384371…	ABL2,ANKRD1,ATF3,BCL6,CEBPD,DLX2,DNAH17,ENPP2,EOMES,EPHA2,FOSB,FOXA1,FOXC1,FOXP2,FOXQ1,GATA2,GBP4,HIST1H2BG,ID3,JUN,JUND,MAFA,MAP3K5,NR4A2,NUPR1,OASL,PTGS2,RHOBTB3,RND3,ZFP36,ZNF703
GO:0003682	chromatin binding	7	501	0.0179	ENSP00000234198,ENSP00000345681,ENSP00000360266,ENSP00000370256,ENSP00000379003,ENSP00000384371,ENSP00000388620	BCL6,DLX2,EOMES,FOXC1,GATA2,JUN,NUPR1
GO:0035257	nuclear hormone receptor binding	4	149	0.0179	ENSP00000252818,ENSP00000257570,ENSP00000344479,ENSP00000386200	FOXP2,JUND,NR4A2,OASL
GO:0003676	nucleic acid binding	22	3332	0.0183	ENSP00000234198,ENSP00000245919,ENSP00000250448,ENSP00000252818,ENSP00000257570,ENSP00000259486,ENSP00000296839,ENSP00000328364,ENSP00000332325,ENSP00000344352,ENSP00000344479,ENSP00000345681,ENSP00000360266,ENSP00000360762,ENSP00000370256,ENSP00000379003,ENSP00000384371,ENSP00000386165,ENSP00000386200,ENSP00000388620,ENSP00000445633,ENSP00000469647	ANKRD1,ATF3,BCL6,CEBPD,DLX2,ENPP2,EOMES,FOSB,FOXA1,FOXC1,FOXP2,FOXQ1,GATA2,HIST1H2BG,JUN,JUND,MAFA,NR4A2,NUPR1,OASL,ZFP36,ZNF703
GO:0046332	SMAD binding	3	73	0.0194	ENSP00000360266,ENSP00000360762,ENSP00000368104	ANKRD1,BMP2,JUN
GO:0046982	protein heterodimerization activity	7	519	0.0199	ENSP00000328364,ENSP00000344352,ENSP00000344479,ENSP00000360266,ENSP00000368104,ENSP00000386200,ENSP00000445633	ATF3,BMP2,FOXP2,HIST1H2BG,JUN,MAFA,NR4A2
GO:0008201	heparin binding	4	161	0.0209	ENSP00000305651,ENSP00000306884,ENSP00000371420,ENSP00000398736	CXCL10,CXCL11,CYR61,GPNMB
GO:0001664	G protein-coupled receptor binding	5	272	0.0221	ENSP00000305651,ENSP00000306512,ENSP00000306884,ENSP00000361199,ENSP00000368683	C10orf99,CXCL10,CXCL11,CXCL8,EDN1
GO:0005126	cytokine receptor binding	5	272	0.0221	ENSP00000305651,ENSP00000306512,ENSP00000306884,ENSP00000361199,ENSP00000368104	BMP2,C10orf99,CXCL10,CXCL11,CXCL8
GO:0070412	R-SMAD binding	2	23	0.0244	ENSP00000360266,ENSP00000360762	ANKRD1,JUN
GO:0004252	serine-type endopeptidase activity	4	180	0.0278	ENSP00000279441,ENSP00000307519,ENSP00000322788,ENSP00000361405	MMP1,MMP10,MMP9,TMPRSS11E
GO:0016922	nuclear receptor binding	3	111	0.0479	ENSP00000252818,ENSP00000344479,ENSP00000386200	FOXP2,JUND,NR4A2
