# Supplementary material for: Milk lactoperoxidase decreases ID1 and ID3 expression in human oral squamous cell carcinoma cell lines
Source: Sci Rep. 2020 Apr 3;10:5836. doi: 10.1038/s41598-020-62390-4 (PMC7125221; doi:10.1038/s41598-020-62390-4)
Supplement: Supplementary file 2 — Supplementary Tables [file 41598_2020_62390_MOESM2_ESM.zip › Suppl Tables/Suppl Table 2/STable 2c INTERPRO.xlsx]

## Sheet: INTERPRO Protein Domains and Fe
#term ID	term description	observed gene count	background gene count	false discovery rate	matching proteins in your network (IDs)	matching proteins in your network (labels)
IPR004827	Basic-leucine zipper domain	6	54	1.62e-05	ENSP00000245919,ENSP00000252818,ENSP00000328364,ENSP00000344352,ENSP00000360266,ENSP00000386165	ATF3,CEBPD,FOSB,JUN,JUND,MAFA
IPR000585	Hemopexin-like domain	3	23	0.0027	ENSP00000279441,ENSP00000322788,ENSP00000361405	MMP1,MMP10,MMP9
IPR001089	CXC chemokine	3	13	0.0027	ENSP00000305651,ENSP00000306512,ENSP00000306884	CXCL10,CXCL11,CXCL8
IPR001766	Fork head domain	4	49	0.0027	ENSP00000250448,ENSP00000296839,ENSP00000370256,ENSP00000386200	FOXA1,FOXC1,FOXP2,FOXQ1
IPR001818	Peptidase M10, metallopeptidase	3	23	0.0027	ENSP00000279441,ENSP00000322788,ENSP00000361405	MMP1,MMP10,MMP9
IPR002112	Transcription factor Jun	2	3	0.0027	ENSP00000252818,ENSP00000360266	JUN,JUND
IPR002477	Peptidoglycan binding-like	3	20	0.0027	ENSP00000279441,ENSP00000322788,ENSP00000361405	MMP1,MMP10,MMP9
IPR005643	Jun-like transcription factor	2	3	0.0027	ENSP00000252818,ENSP00000360266	JUN,JUND
IPR006026	Peptidase, metallopeptidase	3	29	0.0027	ENSP00000279441,ENSP00000322788,ENSP00000361405	MMP1,MMP10,MMP9
IPR008917	Transcription factor, Skn-1-like, DNA-binding domain superfamily	3	16	0.0027	ENSP00000252818,ENSP00000328364,ENSP00000360266	JUN,JUND,MAFA
IPR018048	CXC chemokine, conserved site	3	13	0.0027	ENSP00000305651,ENSP00000306512,ENSP00000306884	CXCL10,CXCL11,CXCL8
IPR018486	Hemopexin, conserved site	3	17	0.0027	ENSP00000279441,ENSP00000322788,ENSP00000361405	MMP1,MMP10,MMP9
IPR018487	Hemopexin-like repeats	3	24	0.0027	ENSP00000279441,ENSP00000322788,ENSP00000361405	MMP1,MMP10,MMP9
IPR021158	Peptidase M10A, cysteine switch, zinc binding site	3	15	0.0027	ENSP00000279441,ENSP00000322788,ENSP00000361405	MMP1,MMP10,MMP9
IPR021190	Peptidase M10A	3	23	0.0027	ENSP00000279441,ENSP00000322788,ENSP00000361405	MMP1,MMP10,MMP9
IPR026052	DNA-binding protein inhibitor	2	4	0.0027	ENSP00000363689,ENSP00000365280	ID1,ID3
IPR030456	Fork head domain conserved site 2	4	47	0.0027	ENSP00000250448,ENSP00000296839,ENSP00000370256,ENSP00000386200	FOXA1,FOXC1,FOXP2,FOXQ1
IPR033739	Peptidase M10A, catalytic domain	3	23	0.0027	ENSP00000279441,ENSP00000322788,ENSP00000361405	MMP1,MMP10,MMP9
IPR033899	CXC Chemokine domain	3	14	0.0027	ENSP00000305651,ENSP00000306512,ENSP00000306884	CXCL10,CXCL11,CXCL8
IPR036365	PGBD-like superfamily	3	19	0.0027	ENSP00000279441,ENSP00000322788,ENSP00000361405	MMP1,MMP10,MMP9
IPR036375	Hemopexin-like domain superfamily	3	24	0.0027	ENSP00000279441,ENSP00000322788,ENSP00000361405	MMP1,MMP10,MMP9
IPR018122	Fork head domain conserved site1	3	34	0.0032	ENSP00000250448,ENSP00000296839,ENSP00000370256	FOXA1,FOXC1,FOXQ1
IPR001811	Chemokine interleukin-8-like domain	3	43	0.0059	ENSP00000305651,ENSP00000306512,ENSP00000306884	CXCL10,CXCL11,CXCL8
IPR036048	Chemokine interleukin-8-like superfamily	3	43	0.0059	ENSP00000305651,ENSP00000306512,ENSP00000306884	CXCL10,CXCL11,CXCL8
IPR000837	AP-1 transcription factor	2	9	0.0062	ENSP00000245919,ENSP00000344352	ATF3,FOSB
IPR024079	Metallopeptidase, catalytic domain superfamily	3	81	0.0296	ENSP00000279441,ENSP00000322788,ENSP00000361405	MMP1,MMP10,MMP9
IPR026075	Small proline-rich protein/late cornified envelope protein	2	30	0.0492	ENSP00000357751,ENSP00000357776	LCE3D,SPRR1A
