# Supplementary material for: Milk lactoperoxidase decreases ID1 and ID3 expression in human oral squamous cell carcinoma cell lines
Source: Sci Rep. 2020 Apr 3;10:5836. doi: 10.1038/s41598-020-62390-4 (PMC7125221; doi:10.1038/s41598-020-62390-4)
Supplement: Supplementary file 2 — Supplementary Tables [file 41598_2020_62390_MOESM2_ESM.zip › Suppl Tables/Suppl Table 2/STable 2b Cellular Component.xlsx]

## Sheet: Cellular Component.tsv
#term ID	term description	observed gene count	background gene count	false discovery rate	matching proteins in your network (IDs)	matching proteins in your network (labels)
GO:0001533	cornified envelope	5	64	0.0010	ENSP00000222032,ENSP00000243924,ENSP00000357751,ENSP00000357776,ENSP00000365465	CDSN,CNFN,LCE3D,PI3,SPRR1A
GO:0044421	extracellular region part	16	1375	0.0025	ENSP00000243924,ENSP00000259486,ENSP00000278282,ENSP00000279441,ENSP00000280481,ENSP00000305651,ENSP00000306512,ENSP00000306884,ENSP00000322788,ENSP00000340864,ENSP00000361199,ENSP00000361405,ENSP00000363081,ENSP00000368104,ENSP00000368683,ENSP00000445633	BMP2,C10orf99,C1QTNF1,CXCL10,CXCL11,CXCL8,DKK1,EDN1,ENPP2,FREM2,HIST1H2BG,MMP1,MMP10,MMP9,PI3,SCGB1A1
GO:0005576	extracellular region	22	2505	0.0029	ENSP00000243924,ENSP00000259486,ENSP00000278282,ENSP00000279441,ENSP00000280481,ENSP00000305651,ENSP00000306157,ENSP00000306512,ENSP00000306884,ENSP00000307519,ENSP00000322788,ENSP00000336817,ENSP00000340864,ENSP00000359594,ENSP00000361199,ENSP00000361405,ENSP00000363081,ENSP00000365465,ENSP00000368104,ENSP00000368683,ENSP00000398736,ENSP00000445633	BMP2,C10orf99,C1QTNF1,CDSN,CLCA4,CXCL10,CXCL11,CXCL8,CYR61,DKK1,EDN1,ENPP2,FREM2,HIST1H2BG,IL7R,LUZP2,MMP1,MMP10,MMP9,PI3,SCGB1A1,TMPRSS11E
GO:0005615	extracellular space	13	1134	0.0097	ENSP00000259486,ENSP00000278282,ENSP00000279441,ENSP00000305651,ENSP00000306512,ENSP00000306884,ENSP00000340864,ENSP00000361199,ENSP00000361405,ENSP00000363081,ENSP00000368104,ENSP00000368683,ENSP00000445633	BMP2,C10orf99,C1QTNF1,CXCL10,CXCL11,CXCL8,DKK1,EDN1,ENPP2,HIST1H2BG,MMP10,MMP9,SCGB1A1
GO:0035976	transcription factor AP-1 complex	2	5	0.0111	ENSP00000252818,ENSP00000360266	JUN,JUND
