# Supplementary material for: Milk lactoperoxidase decreases ID1 and ID3 expression in human oral squamous cell carcinoma cell lines
Source: Sci Rep. 2020 Apr 3;10:5836. doi: 10.1038/s41598-020-62390-4 (PMC7125221; doi:10.1038/s41598-020-62390-4)
Supplement: Supplementary file 2 — Supplementary Tables [file 41598_2020_62390_MOESM2_ESM.zip › Suppl Tables/Suppl Table 2/STable 2d KEGG pathways.xlsx]

## Sheet: KEGG pathways.tsv
#term ID	term description	observed gene count	background gene count	false discovery rate	matching proteins in your network (IDs)	matching proteins in your network (labels)
hsa04657	IL-17 signaling pathway	8	92	2.97e-07	ENSP00000245919,ENSP00000252818,ENSP00000305651,ENSP00000306512,ENSP00000322788,ENSP00000356438,ENSP00000360266,ENSP00000361405	CXCL10,CXCL8,FOSB,JUN,JUND,MMP1,MMP9,PTGS2
hsa04668	TNF signaling pathway	6	108	0.00019	ENSP00000305651,ENSP00000351908,ENSP00000356438,ENSP00000360266,ENSP00000361405,ENSP00000368683	CXCL10,EDN1,JUN,MAP3K5,MMP9,PTGS2
hsa05418	Fluid shear stress and atherosclerosis	5	133	0.0053	ENSP00000239223,ENSP00000351908,ENSP00000360266,ENSP00000361405,ENSP00000368683	DUSP1,EDN1,JUN,MAP3K5,MMP9
hsa04620	Toll-like receptor signaling pathway	4	102	0.0155	ENSP00000305651,ENSP00000306512,ENSP00000306884,ENSP00000360266	CXCL10,CXCL11,CXCL8,JUN
hsa05200	Pathways in cancer	8	515	0.0155	ENSP00000255465,ENSP00000306157,ENSP00000306512,ENSP00000322788,ENSP00000356438,ENSP00000360266,ENSP00000361405,ENSP00000368104	BMP2,CCNA1,CXCL8,IL7R,JUN,MMP1,MMP9,PTGS2
hsa05219	Bladder cancer	3	41	0.0155	ENSP00000306512,ENSP00000322788,ENSP00000361405	CXCL8,MMP1,MMP9
hsa04926	Relaxin signaling pathway	4	130	0.0230	ENSP00000322788,ENSP00000360266,ENSP00000361405,ENSP00000368683	EDN1,JUN,MMP1,MMP9
hsa04924	Renin secretion	3	63	0.0254	ENSP00000305372,ENSP00000351957,ENSP00000359594	ADRB2,CLCA4,PDE3A
hsa05161	Hepatitis B	4	142	0.0254	ENSP00000255465,ENSP00000306512,ENSP00000360266,ENSP00000361405	CCNA1,CXCL8,JUN,MMP9
hsa04060	Cytokine-cytokine receptor interaction	5	263	0.0322	ENSP00000305651,ENSP00000306157,ENSP00000306512,ENSP00000306884,ENSP00000368104	BMP2,CXCL10,CXCL11,CXCL8,IL7R
hsa04010	MAPK signaling pathway	5	293	0.0348	ENSP00000239223,ENSP00000252818,ENSP00000351209,ENSP00000351908,ENSP00000360266	DUSP1,EPHA2,JUN,JUND,MAP3K5
hsa04350	TGF-beta signaling pathway	3	83	0.0348	ENSP00000363689,ENSP00000365280,ENSP00000368104	BMP2,ID1,ID3
hsa04621	NOD-like receptor signaling pathway	4	166	0.0348	ENSP00000306512,ENSP00000359490,ENSP00000360266,ENSP00000462521	CXCL8,GBP4,JUN,TXNIP
hsa05167	Kaposi's sarcoma-associated herpesvirus infection	4	183	0.0348	ENSP00000306512,ENSP00000356438,ENSP00000360266,ENSP00000469647	CXCL8,JUN,PTGS2,ZFP36
hsa05202	Transcriptional misregulation in cancer	4	169	0.0348	ENSP00000255465,ENSP00000306512,ENSP00000361405,ENSP00000384371	BCL6,CCNA1,CXCL8,MMP9
hsa05323	Rheumatoid arthritis	3	84	0.0348	ENSP00000306512,ENSP00000322788,ENSP00000360266	CXCL8,JUN,MMP1
hsa04933	AGE-RAGE signaling pathway in diabetic complications	3	98	0.0398	ENSP00000306512,ENSP00000360266,ENSP00000368683	CXCL8,EDN1,JUN
