# Supplementary material for: Milk lactoperoxidase decreases ID1 and ID3 expression in human oral squamous cell carcinoma cell lines
Source: Sci Rep. 2020 Apr 3;10:5836. doi: 10.1038/s41598-020-62390-4 (PMC7125221; doi:10.1038/s41598-020-62390-4)
Supplement: Supplementary file 2 — Supplementary Tables [file 41598_2020_62390_MOESM2_ESM.zip › Suppl Tables/Suppl Table 2/STable 2a Biological Process.xlsx]

## Sheet: Biological Process.tsv
#term ID	term description	observed gene count	background gene count	false discovery rate	matching proteins in your network (IDs)	matching proteins in your network (labels)
GO:0010033	response to organic substance	42	2815	5.88e-15	ENSP00000239223,ENSP00000245185,ENSP00000245919,ENSP00000250448,ENSP00000252818,ENSP00000257570,ENSP00000278282,ENSP00000295522,ENSP00000302569,ENSP00000305372,ENSP00000305651,ENSP00000306157,ENSP00000306512,ENSP00000306884,ENSP00000322788,ENSP00000328364,ENSP00000332325,ENSP00000344352,ENSP00000344479,ENSP00000345681,ENSP00000351209,ENSP00000351908,ENSP00000351957,ENSP00000356438,ENSP00000359490…	ABL2,ADRB2,ANKRD1,ATF3,BCL6,BMP2,CEBPD,CLDN1,CLEC7A,CXCL10,CXCL11,CXCL8,DKK1,DUSP1,EDN1,EPHA2,ERRFI1,FOSB,FOXA1,FOXC1,FOXP2,GATA2,GBP4,ID1,ID3,IFIT2,IL7R,JUN,JUND,MAFA,MAP3K5,MMP1,MMP9,MT2A,NR4A2,OASL,PDE3A,PTGS2,SCGB1A1,TXNIP,ZFP36,ZNF703
GO:0009888	tissue development	32	1626	1.65e-13	ENSP00000222032,ENSP00000234198,ENSP00000239223,ENSP00000243924,ENSP00000250448,ENSP00000280481,ENSP00000295522,ENSP00000296839,ENSP00000332325,ENSP00000344352,ENSP00000349041,ENSP00000351209,ENSP00000356438,ENSP00000357751,ENSP00000357776,ENSP00000360266,ENSP00000360762,ENSP00000361405,ENSP00000363081,ENSP00000363689,ENSP00000365280,ENSP00000365465,ENSP00000366702,ENSP00000368104,ENSP00000368683…	ANKRD1,ATF3,BMP2,CDSN,CLDN1,CNFN,CYR61,DKK1,DLX2,DUSP1,EDN1,EOMES,EPHA2,ERRFI1,FOXA1,FOXC1,FOXP2,FOXQ1,FREM2,GPNMB,ID1,ID3,JUN,LCE3D,MMP9,NRARP,NUPR1,PI3,PTGS2,SPRR1A,TXNIP,ZNF703
GO:0042221	response to chemical	47	4153	2.08e-13	ENSP00000239223,ENSP00000245185,ENSP00000245919,ENSP00000250448,ENSP00000252818,ENSP00000257570,ENSP00000259486,ENSP00000278282,ENSP00000295522,ENSP00000302569,ENSP00000305372,ENSP00000305651,ENSP00000306157,ENSP00000306512,ENSP00000306884,ENSP00000322788,ENSP00000328364,ENSP00000332325,ENSP00000344352,ENSP00000344479,ENSP00000345681,ENSP00000351209,ENSP00000351908,ENSP00000351957,ENSP00000356438…	ABL2,ADRB2,ANKRD1,ATF3,BCL6,BMP2,C10orf99,CEBPD,CLDN1,CLEC7A,CXCL10,CXCL11,CXCL8,CYR61,DKK1,DUSP1,EDN1,ENPP2,EPHA2,ERRFI1,FOSB,FOXA1,FOXC1,FOXP2,GATA2,GBP4,GPNMB,ID1,ID3,IFIT2,IL7R,JUN,JUND,MAFA,MAP3K5,MMP1,MMP9,MT2A,NR4A2,NUPR1,OASL,PDE3A,PTGS2,SCGB1A1,TXNIP,ZFP36,ZNF703
GO:1901700	response to oxygen-containing compound	29	1427	1.82e-12	ENSP00000239223,ENSP00000245919,ENSP00000250448,ENSP00000252818,ENSP00000278282,ENSP00000295522,ENSP00000302569,ENSP00000305372,ENSP00000305651,ENSP00000306512,ENSP00000306884,ENSP00000328364,ENSP00000332325,ENSP00000344479,ENSP00000351908,ENSP00000351957,ENSP00000356438,ENSP00000360266,ENSP00000360762,ENSP00000361405,ENSP00000363081,ENSP00000363689,ENSP00000365280,ENSP00000366702,ENSP00000368683…	ABL2,ADRB2,ANKRD1,CLDN1,CLEC7A,CXCL10,CXCL11,CXCL8,DKK1,DUSP1,EDN1,ERRFI1,FOSB,FOXA1,FOXP2,ID1,ID3,JUN,JUND,MAFA,MAP3K5,MMP9,NR4A2,PDE3A,PTGS2,SCGB1A1,TXNIP,ZFP36,ZNF703
GO:0000122	negative regulation of transcription by RNA polymerase II	23	809	2.88e-12	ENSP00000234198,ENSP00000245919,ENSP00000250448,ENSP00000252818,ENSP00000278282,ENSP00000296839,ENSP00000344352,ENSP00000344479,ENSP00000345681,ENSP00000349041,ENSP00000360266,ENSP00000360762,ENSP00000363081,ENSP00000363689,ENSP00000365280,ENSP00000368104,ENSP00000368683,ENSP00000370256,ENSP00000384371,ENSP00000386200,ENSP00000388620,ENSP00000462521,ENSP00000469647	ANKRD1,ATF3,BCL6,BMP2,DKK1,DLX2,EDN1,EOMES,FOSB,FOXA1,FOXC1,FOXP2,FOXQ1,GATA2,ID1,ID3,JUN,JUND,NR4A2,NRARP,SCGB1A1,TXNIP,ZFP36
GO:0033993	response to lipid	23	825	3.60e-12	ENSP00000239223,ENSP00000245919,ENSP00000250448,ENSP00000252818,ENSP00000278282,ENSP00000295522,ENSP00000305651,ENSP00000306512,ENSP00000306884,ENSP00000332325,ENSP00000344479,ENSP00000345681,ENSP00000356438,ENSP00000360266,ENSP00000360762,ENSP00000363081,ENSP00000363689,ENSP00000366702,ENSP00000368683,ENSP00000386200,ENSP00000427562,ENSP00000462521,ENSP00000469647	ABL2,ANKRD1,CLDN1,CXCL10,CXCL11,CXCL8,DKK1,DUSP1,EDN1,ERRFI1,FOSB,FOXA1,FOXP2,GATA2,ID3,JUN,JUND,NR4A2,PTGS2,SCGB1A1,TXNIP,ZFP36,ZNF703
GO:0071310	cellular response to organic substance	34	2219	5.49e-12	ENSP00000239223,ENSP00000245185,ENSP00000245919,ENSP00000252818,ENSP00000257570,ENSP00000295522,ENSP00000302569,ENSP00000305372,ENSP00000305651,ENSP00000306157,ENSP00000306512,ENSP00000306884,ENSP00000322788,ENSP00000332325,ENSP00000344352,ENSP00000344479,ENSP00000351908,ENSP00000351957,ENSP00000356438,ENSP00000359490,ENSP00000360266,ENSP00000360762,ENSP00000360891,ENSP00000361405,ENSP00000363689…	ABL2,ADRB2,ANKRD1,ATF3,BCL6,BMP2,CEBPD,CLDN1,CLEC7A,CXCL10,CXCL11,CXCL8,DUSP1,EDN1,ERRFI1,FOSB,FOXC1,GBP4,ID1,ID3,IFIT2,IL7R,JUN,JUND,MAP3K5,MMP1,MMP9,MT2A,NR4A2,OASL,PDE3A,PTGS2,ZFP36,ZNF703
GO:0070887	cellular response to chemical stimulus	36	2672	2.55e-11	ENSP00000239223,ENSP00000245185,ENSP00000245919,ENSP00000252818,ENSP00000257570,ENSP00000295522,ENSP00000302569,ENSP00000305372,ENSP00000305651,ENSP00000306157,ENSP00000306512,ENSP00000306884,ENSP00000322788,ENSP00000332325,ENSP00000344352,ENSP00000344479,ENSP00000351209,ENSP00000351908,ENSP00000351957,ENSP00000356438,ENSP00000359490,ENSP00000360266,ENSP00000360762,ENSP00000360891,ENSP00000361199…	ABL2,ADRB2,ANKRD1,ATF3,BCL6,BMP2,C10orf99,CEBPD,CLDN1,CLEC7A,CXCL10,CXCL11,CXCL8,DUSP1,EDN1,EPHA2,ERRFI1,FOSB,FOXC1,GBP4,ID1,ID3,IFIT2,IL7R,JUN,JUND,MAP3K5,MMP1,MMP9,MT2A,NR4A2,OASL,PDE3A,PTGS2,ZFP36,ZNF703
GO:0048513	animal organ development	37	2926	5.74e-11	ENSP00000222032,ENSP00000234198,ENSP00000243924,ENSP00000250448,ENSP00000280481,ENSP00000295522,ENSP00000296839,ENSP00000305651,ENSP00000306157,ENSP00000306512,ENSP00000332325,ENSP00000344352,ENSP00000344479,ENSP00000345681,ENSP00000351209,ENSP00000356438,ENSP00000357751,ENSP00000357776,ENSP00000360266,ENSP00000360762,ENSP00000361405,ENSP00000363081,ENSP00000363689,ENSP00000365280,ENSP00000365465…	ANKRD1,ATF3,BCL6,BMP2,CDSN,CLDN1,CNFN,CXCL10,CXCL8,CYR61,DKK1,DLX2,EDN1,EOMES,EPHA2,ERRFI1,FOXA1,FOXC1,FOXP2,FOXQ1,FREM2,GATA2,GPNMB,ID1,ID3,IL7R,JUN,LCE3D,MMP9,NR4A2,NUPR1,PI3,PTGS2,RHOBTB3,SPRR1A,TXNIP,ZNF703
GO:0051239	regulation of multicellular organismal process	36	2788	7.44e-11	ENSP00000234198,ENSP00000250448,ENSP00000252818,ENSP00000259486,ENSP00000278282,ENSP00000305372,ENSP00000305651,ENSP00000306157,ENSP00000306512,ENSP00000332325,ENSP00000340864,ENSP00000344479,ENSP00000345681,ENSP00000349041,ENSP00000351209,ENSP00000351957,ENSP00000356438,ENSP00000360266,ENSP00000360762,ENSP00000361405,ENSP00000363081,ENSP00000363689,ENSP00000365280,ENSP00000365465,ENSP00000366702…	ABL2,ADRB2,ANKRD1,BCL6,BMP2,C1QTNF1,CDSN,CXCL10,CXCL8,CYR61,DKK1,DLX2,EDN1,ENPP2,EOMES,EPHA2,ERRFI1,FOXA1,FOXC1,FOXP2,GATA2,GPNMB,ID1,ID3,IL7R,JUN,JUND,MMP9,NR4A2,NRARP,NUPR1,PDE3A,PTGS2,SCGB1A1,ZFP36,ZNF703
GO:0050793	regulation of developmental process	33	2416	2.70e-10	ENSP00000234198,ENSP00000250448,ENSP00000252818,ENSP00000259486,ENSP00000305372,ENSP00000305651,ENSP00000306157,ENSP00000306512,ENSP00000332325,ENSP00000345681,ENSP00000349041,ENSP00000351209,ENSP00000351908,ENSP00000351957,ENSP00000356438,ENSP00000360266,ENSP00000360762,ENSP00000363081,ENSP00000363689,ENSP00000365280,ENSP00000365465,ENSP00000366702,ENSP00000368104,ENSP00000368683,ENSP00000370256…	ABL2,ADRB2,ANKRD1,BCL6,BMP2,CDSN,CXCL10,CXCL8,CYR61,DKK1,DLX2,EDN1,ENPP2,EOMES,EPHA2,ERRFI1,FOXA1,FOXC1,FOXP2,GATA2,GPNMB,ID1,ID3,IL7R,JUN,JUND,MAP3K5,NRARP,NUPR1,PDE3A,PTGS2,ZFP36,ZNF703
GO:0045892	negative regulation of transcription, DNA-templated	24	1169	2.72e-10	ENSP00000234198,ENSP00000245919,ENSP00000250448,ENSP00000252818,ENSP00000278282,ENSP00000296839,ENSP00000332325,ENSP00000344352,ENSP00000344479,ENSP00000345681,ENSP00000349041,ENSP00000360266,ENSP00000360762,ENSP00000363081,ENSP00000363689,ENSP00000365280,ENSP00000368104,ENSP00000368683,ENSP00000370256,ENSP00000384371,ENSP00000386200,ENSP00000388620,ENSP00000462521,ENSP00000469647	ANKRD1,ATF3,BCL6,BMP2,DKK1,DLX2,EDN1,EOMES,FOSB,FOXA1,FOXC1,FOXP2,FOXQ1,GATA2,ID1,ID3,JUN,JUND,NR4A2,NRARP,SCGB1A1,TXNIP,ZFP36,ZNF703
GO:0010558	negative regulation of macromolecule biosynthetic process	26	1425	2.99e-10	ENSP00000234198,ENSP00000239223,ENSP00000245919,ENSP00000250448,ENSP00000252818,ENSP00000278282,ENSP00000296839,ENSP00000332325,ENSP00000344352,ENSP00000344479,ENSP00000345681,ENSP00000349041,ENSP00000360266,ENSP00000360762,ENSP00000363081,ENSP00000363689,ENSP00000365280,ENSP00000366702,ENSP00000368104,ENSP00000368683,ENSP00000370256,ENSP00000384371,ENSP00000386200,ENSP00000388620,ENSP00000462521…	ANKRD1,ATF3,BCL6,BMP2,DKK1,DLX2,DUSP1,EDN1,EOMES,ERRFI1,FOSB,FOXA1,FOXC1,FOXP2,FOXQ1,GATA2,ID1,ID3,JUN,JUND,NR4A2,NRARP,SCGB1A1,TXNIP,ZFP36,ZNF703
GO:0014070	response to organic cyclic compound	21	873	4.74e-10	ENSP00000239223,ENSP00000245919,ENSP00000250448,ENSP00000252818,ENSP00000278282,ENSP00000295522,ENSP00000305651,ENSP00000332325,ENSP00000344479,ENSP00000351957,ENSP00000356438,ENSP00000360266,ENSP00000360762,ENSP00000363689,ENSP00000365280,ENSP00000366702,ENSP00000368104,ENSP00000368683,ENSP00000386200,ENSP00000462521,ENSP00000469647	ANKRD1,BMP2,CLDN1,CXCL10,DUSP1,EDN1,ERRFI1,FOSB,FOXA1,FOXP2,ID1,ID3,JUN,JUND,NR4A2,PDE3A,PTGS2,SCGB1A1,TXNIP,ZFP36,ZNF703
GO:0031327	negative regulation of cellular biosynthetic process	26	1479	4.74e-10	ENSP00000234198,ENSP00000239223,ENSP00000245919,ENSP00000250448,ENSP00000252818,ENSP00000278282,ENSP00000296839,ENSP00000332325,ENSP00000344352,ENSP00000344479,ENSP00000345681,ENSP00000349041,ENSP00000360266,ENSP00000360762,ENSP00000363081,ENSP00000363689,ENSP00000365280,ENSP00000366702,ENSP00000368104,ENSP00000368683,ENSP00000370256,ENSP00000384371,ENSP00000386200,ENSP00000388620,ENSP00000462521…	ANKRD1,ATF3,BCL6,BMP2,DKK1,DLX2,DUSP1,EDN1,EOMES,ERRFI1,FOSB,FOXA1,FOXC1,FOXP2,FOXQ1,GATA2,ID1,ID3,JUN,JUND,NR4A2,NRARP,SCGB1A1,TXNIP,ZFP36,ZNF703
GO:0042127	regulation of cell population proliferation	27	1594	4.74e-10	ENSP00000239223,ENSP00000252818,ENSP00000278282,ENSP00000305651,ENSP00000306157,ENSP00000306512,ENSP00000306884,ENSP00000332325,ENSP00000344352,ENSP00000345681,ENSP00000349041,ENSP00000351908,ENSP00000356438,ENSP00000360266,ENSP00000361405,ENSP00000365280,ENSP00000366702,ENSP00000368104,ENSP00000368683,ENSP00000371420,ENSP00000379003,ENSP00000384371,ENSP00000386200,ENSP00000398736,ENSP00000427562…	ABL2,ATF3,BCL6,BMP2,CXCL10,CXCL11,CXCL8,CYR61,DUSP1,EDN1,ERRFI1,FOXP2,GATA2,GPNMB,ID1,IL7R,JUN,JUND,MAP3K5,MMP9,NRARP,NUPR1,PTGS2,SCGB1A1,TXNIP,ZFP36,ZNF703
GO:2000026	regulation of multicellular organismal development	29	1876	4.74e-10	ENSP00000234198,ENSP00000250448,ENSP00000259486,ENSP00000305372,ENSP00000305651,ENSP00000306157,ENSP00000306512,ENSP00000332325,ENSP00000345681,ENSP00000349041,ENSP00000351209,ENSP00000356438,ENSP00000360266,ENSP00000360762,ENSP00000363081,ENSP00000365280,ENSP00000365465,ENSP00000366702,ENSP00000368104,ENSP00000368683,ENSP00000370256,ENSP00000371420,ENSP00000379003,ENSP00000384371,ENSP00000386200…	ABL2,ADRB2,ANKRD1,BCL6,BMP2,CDSN,CXCL10,CXCL8,CYR61,DKK1,DLX2,EDN1,ENPP2,EOMES,EPHA2,ERRFI1,FOXA1,FOXC1,FOXP2,GATA2,GPNMB,ID1,IL7R,JUN,NRARP,NUPR1,PTGS2,ZFP36,ZNF703
GO:2000113	negative regulation of cellular macromolecule biosynthetic process	25	1348	4.74e-10	ENSP00000234198,ENSP00000239223,ENSP00000245919,ENSP00000250448,ENSP00000252818,ENSP00000278282,ENSP00000296839,ENSP00000332325,ENSP00000344352,ENSP00000344479,ENSP00000345681,ENSP00000349041,ENSP00000360266,ENSP00000360762,ENSP00000363081,ENSP00000363689,ENSP00000365280,ENSP00000368104,ENSP00000368683,ENSP00000370256,ENSP00000384371,ENSP00000386200,ENSP00000388620,ENSP00000462521,ENSP00000469647	ANKRD1,ATF3,BCL6,BMP2,DKK1,DLX2,DUSP1,EDN1,EOMES,FOSB,FOXA1,FOXC1,FOXP2,FOXQ1,GATA2,ID1,ID3,JUN,JUND,NR4A2,NRARP,SCGB1A1,TXNIP,ZFP36,ZNF703
GO:0010941	regulation of cell death	27	1638	5.92e-10	ENSP00000239223,ENSP00000250448,ENSP00000252818,ENSP00000306157,ENSP00000344352,ENSP00000344479,ENSP00000345681,ENSP00000351908,ENSP00000351957,ENSP00000356438,ENSP00000360266,ENSP00000360762,ENSP00000360891,ENSP00000361405,ENSP00000363081,ENSP00000363689,ENSP00000365280,ENSP00000365465,ENSP00000368104,ENSP00000368683,ENSP00000370256,ENSP00000371420,ENSP00000379003,ENSP00000384371,ENSP00000398736…	ANKRD1,ATF3,BCL6,BMP2,CDSN,CYR61,DKK1,DUSP1,EDN1,FOXA1,FOXC1,GATA2,GPNMB,ID1,ID3,IFIT2,IL7R,JUN,JUND,MAP3K5,MMP9,NR4A2,NUPR1,PDE3A,PTGS2,TXNIP,ZFP36
GO:0034097	response to cytokine	22	1035	8.29e-10	ENSP00000245185,ENSP00000252818,ENSP00000257570,ENSP00000278282,ENSP00000295522,ENSP00000305651,ENSP00000306157,ENSP00000306512,ENSP00000306884,ENSP00000322788,ENSP00000351908,ENSP00000356438,ENSP00000359490,ENSP00000360266,ENSP00000360762,ENSP00000360891,ENSP00000361405,ENSP00000368683,ENSP00000370256,ENSP00000384371,ENSP00000386165,ENSP00000469647	ANKRD1,BCL6,CEBPD,CLDN1,CXCL10,CXCL11,CXCL8,EDN1,FOXC1,GBP4,IFIT2,IL7R,JUN,JUND,MAP3K5,MMP1,MMP9,MT2A,OASL,PTGS2,SCGB1A1,ZFP36
GO:0051094	positive regulation of developmental process	24	1286	9.91e-10	ENSP00000234198,ENSP00000250448,ENSP00000252818,ENSP00000259486,ENSP00000305372,ENSP00000306157,ENSP00000306512,ENSP00000332325,ENSP00000345681,ENSP00000351908,ENSP00000351957,ENSP00000356438,ENSP00000360266,ENSP00000360762,ENSP00000363081,ENSP00000368104,ENSP00000368683,ENSP00000370256,ENSP00000384371,ENSP00000386200,ENSP00000388620,ENSP00000398736,ENSP00000427562,ENSP00000469647	ABL2,ADRB2,ANKRD1,BCL6,BMP2,CXCL8,CYR61,DKK1,DLX2,EDN1,ENPP2,EOMES,FOXA1,FOXC1,FOXP2,GATA2,IL7R,JUN,JUND,MAP3K5,PDE3A,PTGS2,ZFP36,ZNF703
GO:0045934	negative regulation of nucleobase-containing compound metabolic process	25	1424	1.10e-09	ENSP00000234198,ENSP00000239223,ENSP00000245919,ENSP00000250448,ENSP00000252818,ENSP00000278282,ENSP00000296839,ENSP00000332325,ENSP00000344352,ENSP00000344479,ENSP00000345681,ENSP00000349041,ENSP00000360266,ENSP00000360762,ENSP00000363081,ENSP00000363689,ENSP00000365280,ENSP00000368104,ENSP00000368683,ENSP00000370256,ENSP00000384371,ENSP00000386200,ENSP00000388620,ENSP00000462521,ENSP00000469647	ANKRD1,ATF3,BCL6,BMP2,DKK1,DLX2,DUSP1,EDN1,EOMES,FOSB,FOXA1,FOXC1,FOXP2,FOXQ1,GATA2,ID1,ID3,JUN,JUND,NR4A2,NRARP,SCGB1A1,TXNIP,ZFP36,ZNF703
GO:0060429	epithelium development	22	1055	1.10e-09	ENSP00000222032,ENSP00000243924,ENSP00000250448,ENSP00000280481,ENSP00000295522,ENSP00000296839,ENSP00000332325,ENSP00000349041,ENSP00000351209,ENSP00000357751,ENSP00000357776,ENSP00000360266,ENSP00000363081,ENSP00000363689,ENSP00000365280,ENSP00000365465,ENSP00000366702,ENSP00000368104,ENSP00000368683,ENSP00000370256,ENSP00000398736,ENSP00000462521	BMP2,CDSN,CLDN1,CNFN,CYR61,DKK1,EDN1,EPHA2,ERRFI1,FOXA1,FOXC1,FOXQ1,FREM2,ID1,ID3,JUN,LCE3D,NRARP,PI3,SPRR1A,TXNIP,ZNF703
GO:0009605	response to external stimulus	28	1857	1.29e-09	ENSP00000243924,ENSP00000245919,ENSP00000252818,ENSP00000257570,ENSP00000259486,ENSP00000278282,ENSP00000295522,ENSP00000302569,ENSP00000305372,ENSP00000305651,ENSP00000306512,ENSP00000306884,ENSP00000344352,ENSP00000344479,ENSP00000351209,ENSP00000351908,ENSP00000356438,ENSP00000360266,ENSP00000360762,ENSP00000360891,ENSP00000361199,ENSP00000368683,ENSP00000371420,ENSP00000386200,ENSP00000398736…	ADRB2,ANKRD1,ATF3,C10orf99,CLDN1,CLEC7A,CXCL10,CXCL11,CXCL8,CYR61,EDN1,ENPP2,EPHA2,FOSB,FOXP2,GPNMB,HIST1H2BG,IFIT2,JUN,JUND,MAP3K5,NR4A2,OASL,PI3,PTGS2,SCGB1A1,TXNIP,ZFP36
GO:0043067	regulation of programmed cell death	25	1516	3.66e-09	ENSP00000239223,ENSP00000250448,ENSP00000306157,ENSP00000344352,ENSP00000344479,ENSP00000345681,ENSP00000351908,ENSP00000351957,ENSP00000356438,ENSP00000360266,ENSP00000360762,ENSP00000360891,ENSP00000361405,ENSP00000363081,ENSP00000363689,ENSP00000365280,ENSP00000365465,ENSP00000368104,ENSP00000368683,ENSP00000370256,ENSP00000379003,ENSP00000384371,ENSP00000398736,ENSP00000462521,ENSP00000469647	ANKRD1,ATF3,BCL6,BMP2,CDSN,CYR61,DKK1,DUSP1,EDN1,FOXA1,FOXC1,GATA2,ID1,ID3,IFIT2,IL7R,JUN,MAP3K5,MMP9,NR4A2,NUPR1,PDE3A,PTGS2,TXNIP,ZFP36
GO:0045597	positive regulation of cell differentiation	20	908	3.91e-09	ENSP00000234198,ENSP00000250448,ENSP00000252818,ENSP00000306157,ENSP00000332325,ENSP00000345681,ENSP00000351908,ENSP00000351957,ENSP00000356438,ENSP00000360266,ENSP00000360762,ENSP00000363081,ENSP00000368104,ENSP00000368683,ENSP00000370256,ENSP00000384371,ENSP00000388620,ENSP00000398736,ENSP00000427562,ENSP00000469647	ABL2,ANKRD1,BCL6,BMP2,CYR61,DKK1,DLX2,EDN1,EOMES,FOXA1,FOXC1,GATA2,IL7R,JUN,JUND,MAP3K5,PDE3A,PTGS2,ZFP36,ZNF703
GO:0045595	regulation of cell differentiation	26	1695	5.86e-09	ENSP00000234198,ENSP00000250448,ENSP00000252818,ENSP00000305651,ENSP00000306157,ENSP00000332325,ENSP00000345681,ENSP00000349041,ENSP00000351908,ENSP00000351957,ENSP00000356438,ENSP00000360266,ENSP00000360762,ENSP00000363081,ENSP00000363689,ENSP00000365280,ENSP00000365465,ENSP00000366702,ENSP00000368104,ENSP00000368683,ENSP00000370256,ENSP00000384371,ENSP00000388620,ENSP00000398736,ENSP00000427562…	ABL2,ANKRD1,BCL6,BMP2,CDSN,CXCL10,CYR61,DKK1,DLX2,EDN1,EOMES,ERRFI1,FOXA1,FOXC1,GATA2,ID1,ID3,IL7R,JUN,JUND,MAP3K5,NRARP,PDE3A,PTGS2,ZFP36,ZNF703
GO:0048522	positive regulation of cellular process	43	4898	1.17e-08	ENSP00000234198,ENSP00000239223,ENSP00000245919,ENSP00000250448,ENSP00000252818,ENSP00000259486,ENSP00000295522,ENSP00000305372,ENSP00000305651,ENSP00000306157,ENSP00000306512,ENSP00000306884,ENSP00000322788,ENSP00000328364,ENSP00000332325,ENSP00000340864,ENSP00000344352,ENSP00000344479,ENSP00000345681,ENSP00000349041,ENSP00000351908,ENSP00000351957,ENSP00000356438,ENSP00000360266,ENSP00000360762…	ABL2,ADRB2,ANKRD1,ATF3,BCL6,BMP2,C1QTNF1,CEBPD,CLDN1,CXCL10,CXCL11,CXCL8,CYR61,DKK1,DLX2,DUSP1,EDN1,ENPP2,EOMES,FOSB,FOXA1,FOXC1,FOXP2,GATA2,GPNMB,ID1,ID3,IFIT2,IL7R,JUN,JUND,MAFA,MAP3K5,MMP1,MMP9,NR4A2,NRARP,NUPR1,PDE3A,PTGS2,TXNIP,ZFP36,ZNF703
GO:0048523	negative regulation of cellular process	41	4454	1.17e-08	ENSP00000234198,ENSP00000239223,ENSP00000243924,ENSP00000245919,ENSP00000250448,ENSP00000252818,ENSP00000278282,ENSP00000296839,ENSP00000305372,ENSP00000305651,ENSP00000306157,ENSP00000306512,ENSP00000332325,ENSP00000340864,ENSP00000344352,ENSP00000344479,ENSP00000345681,ENSP00000349041,ENSP00000351209,ENSP00000351957,ENSP00000356438,ENSP00000360266,ENSP00000360762,ENSP00000361199,ENSP00000361405…	ADRB2,ANKRD1,ATF3,BCL6,BMP2,C10orf99,C1QTNF1,CDSN,CXCL10,CXCL8,CYR61,DKK1,DLX2,DUSP1,EDN1,EOMES,EPHA2,ERRFI1,FOSB,FOXA1,FOXC1,FOXP2,FOXQ1,GATA2,GPNMB,ID1,ID3,IL7R,JUN,JUND,MMP9,NR4A2,NRARP,NUPR1,PDE3A,PI3,PTGS2,SCGB1A1,TXNIP,ZFP36,ZNF703
GO:0030154	cell differentiation	36	3457	1.28e-08	ENSP00000222032,ENSP00000234198,ENSP00000243924,ENSP00000250448,ENSP00000252818,ENSP00000295522,ENSP00000296839,ENSP00000305372,ENSP00000306157,ENSP00000332325,ENSP00000344352,ENSP00000344479,ENSP00000345681,ENSP00000351209,ENSP00000351957,ENSP00000356438,ENSP00000357751,ENSP00000357776,ENSP00000360266,ENSP00000360762,ENSP00000361405,ENSP00000363081,ENSP00000363689,ENSP00000365280,ENSP00000365465…	ABL2,ADRB2,ANKRD1,ATF3,BCL6,BMP2,CDSN,CLDN1,CNFN,CYR61,DKK1,DLX2,EDN1,EOMES,EPHA2,FOXA1,FOXC1,FOXP2,FOXQ1,GATA2,GPNMB,ID1,ID3,IL7R,JUN,JUND,LCE3D,MMP9,NR4A2,NUPR1,PDE3A,PI3,PTGS2,SPRR1A,TXNIP,ZNF703
GO:0042981	regulation of apoptotic process	24	1501	1.60e-08	ENSP00000239223,ENSP00000250448,ENSP00000306157,ENSP00000344352,ENSP00000344479,ENSP00000345681,ENSP00000351908,ENSP00000351957,ENSP00000356438,ENSP00000360266,ENSP00000360762,ENSP00000360891,ENSP00000361405,ENSP00000363081,ENSP00000363689,ENSP00000365280,ENSP00000368104,ENSP00000368683,ENSP00000370256,ENSP00000379003,ENSP00000384371,ENSP00000398736,ENSP00000462521,ENSP00000469647	ANKRD1,ATF3,BCL6,BMP2,CYR61,DKK1,DUSP1,EDN1,FOXA1,FOXC1,GATA2,ID1,ID3,IFIT2,IL7R,JUN,MAP3K5,MMP9,NR4A2,NUPR1,PDE3A,PTGS2,TXNIP,ZFP36
GO:0048519	negative regulation of biological process	43	4953	1.60e-08	ENSP00000234198,ENSP00000239223,ENSP00000243924,ENSP00000245185,ENSP00000245919,ENSP00000250448,ENSP00000252818,ENSP00000257570,ENSP00000278282,ENSP00000296839,ENSP00000305372,ENSP00000305651,ENSP00000306157,ENSP00000306512,ENSP00000332325,ENSP00000340864,ENSP00000344352,ENSP00000344479,ENSP00000345681,ENSP00000349041,ENSP00000351209,ENSP00000351957,ENSP00000356438,ENSP00000360266,ENSP00000360762…	ADRB2,ANKRD1,ATF3,BCL6,BMP2,C10orf99,C1QTNF1,CDSN,CXCL10,CXCL8,CYR61,DKK1,DLX2,DUSP1,EDN1,EOMES,EPHA2,ERRFI1,FOSB,FOXA1,FOXC1,FOXP2,FOXQ1,GATA2,GPNMB,ID1,ID3,IL7R,JUN,JUND,MMP9,MT2A,NR4A2,NRARP,NUPR1,OASL,PDE3A,PI3,PTGS2,SCGB1A1,TXNIP,ZFP36,ZNF703
GO:0048518	positive regulation of biological process	45	5459	2.03e-08	ENSP00000234198,ENSP00000239223,ENSP00000245919,ENSP00000250448,ENSP00000252818,ENSP00000259486,ENSP00000295522,ENSP00000302569,ENSP00000305372,ENSP00000305651,ENSP00000306157,ENSP00000306512,ENSP00000306884,ENSP00000322788,ENSP00000328364,ENSP00000332325,ENSP00000340864,ENSP00000344352,ENSP00000344479,ENSP00000345681,ENSP00000349041,ENSP00000351209,ENSP00000351908,ENSP00000351957,ENSP00000356438…	ABL2,ADRB2,ANKRD1,ATF3,BCL6,BMP2,C1QTNF1,CEBPD,CLDN1,CLEC7A,CXCL10,CXCL11,CXCL8,CYR61,DKK1,DLX2,DUSP1,EDN1,ENPP2,EOMES,EPHA2,FOSB,FOXA1,FOXC1,FOXP2,GATA2,GPNMB,ID1,ID3,IFIT2,IL7R,JUN,JUND,MAFA,MAP3K5,MMP1,MMP9,NR4A2,NRARP,NUPR1,PDE3A,PTGS2,TXNIP,ZFP36,ZNF703
GO:1901701	cellular response to oxygen-containing compound	19	896	2.03e-08	ENSP00000295522,ENSP00000302569,ENSP00000305372,ENSP00000305651,ENSP00000306512,ENSP00000332325,ENSP00000344479,ENSP00000351908,ENSP00000351957,ENSP00000356438,ENSP00000360266,ENSP00000360762,ENSP00000361405,ENSP00000363689,ENSP00000365280,ENSP00000366702,ENSP00000368683,ENSP00000427562,ENSP00000469647	ABL2,ADRB2,ANKRD1,CLDN1,CLEC7A,CXCL10,CXCL8,EDN1,ERRFI1,ID1,ID3,JUN,MAP3K5,MMP9,NR4A2,PDE3A,PTGS2,ZFP36,ZNF703
GO:0048731	system development	39	4144	2.14e-08	ENSP00000222032,ENSP00000234198,ENSP00000243924,ENSP00000250448,ENSP00000280481,ENSP00000295522,ENSP00000296839,ENSP00000305651,ENSP00000306157,ENSP00000306512,ENSP00000332325,ENSP00000344352,ENSP00000344479,ENSP00000345681,ENSP00000349041,ENSP00000351209,ENSP00000356438,ENSP00000357751,ENSP00000357776,ENSP00000360266,ENSP00000360762,ENSP00000361405,ENSP00000363081,ENSP00000363689,ENSP00000365280…	ABL2,ANKRD1,ATF3,BCL6,BMP2,CDSN,CLDN1,CNFN,CXCL10,CXCL8,CYR61,DKK1,DLX2,EDN1,EOMES,EPHA2,ERRFI1,FOXA1,FOXC1,FOXP2,FOXQ1,FREM2,GATA2,GPNMB,ID1,ID3,IL7R,JUN,LCE3D,MMP9,NR4A2,NRARP,NUPR1,PI3,PTGS2,RHOBTB3,SPRR1A,TXNIP,ZNF703
GO:0051172	negative regulation of nitrogen compound metabolic process	29	2307	2.53e-08	ENSP00000234198,ENSP00000239223,ENSP00000243924,ENSP00000245919,ENSP00000250448,ENSP00000252818,ENSP00000278282,ENSP00000296839,ENSP00000332325,ENSP00000344352,ENSP00000344479,ENSP00000345681,ENSP00000349041,ENSP00000356438,ENSP00000360266,ENSP00000360762,ENSP00000361405,ENSP00000363081,ENSP00000363689,ENSP00000365280,ENSP00000366702,ENSP00000368104,ENSP00000368683,ENSP00000370256,ENSP00000384371…	ANKRD1,ATF3,BCL6,BMP2,DKK1,DLX2,DUSP1,EDN1,EOMES,ERRFI1,FOSB,FOXA1,FOXC1,FOXP2,FOXQ1,GATA2,ID1,ID3,JUN,JUND,MMP9,NR4A2,NRARP,PI3,PTGS2,SCGB1A1,TXNIP,ZFP36,ZNF703
GO:0009653	anatomical structure morphogenesis	27	1992	2.55e-08	ENSP00000234198,ENSP00000239223,ENSP00000250448,ENSP00000280481,ENSP00000296839,ENSP00000306157,ENSP00000306512,ENSP00000344479,ENSP00000345681,ENSP00000349041,ENSP00000351209,ENSP00000356438,ENSP00000360266,ENSP00000360762,ENSP00000361405,ENSP00000363081,ENSP00000363689,ENSP00000365280,ENSP00000365465,ENSP00000366702,ENSP00000368104,ENSP00000368683,ENSP00000370256,ENSP00000384371,ENSP00000386200…	ANKRD1,BCL6,BMP2,CDSN,CXCL8,CYR61,DKK1,DLX2,DUSP1,EDN1,EOMES,EPHA2,ERRFI1,FOXA1,FOXC1,FOXP2,FOXQ1,FREM2,GATA2,ID1,ID3,IL7R,JUN,MMP9,NR4A2,NRARP,PTGS2
GO:0048856	anatomical structure development	43	5085	3.21e-08	ENSP00000222032,ENSP00000234198,ENSP00000239223,ENSP00000243924,ENSP00000250448,ENSP00000252818,ENSP00000278282,ENSP00000280481,ENSP00000295522,ENSP00000296839,ENSP00000305651,ENSP00000306157,ENSP00000306512,ENSP00000332325,ENSP00000344352,ENSP00000344479,ENSP00000345681,ENSP00000349041,ENSP00000351209,ENSP00000351957,ENSP00000356438,ENSP00000357751,ENSP00000357776,ENSP00000360266,ENSP00000360762…	ABL2,ANKRD1,ATF3,BCL6,BMP2,CDSN,CLDN1,CNFN,CXCL10,CXCL8,CYR61,DKK1,DLX2,DUSP1,EDN1,EOMES,EPHA2,ERRFI1,FOXA1,FOXC1,FOXP2,FOXQ1,FREM2,GATA2,GPNMB,ID1,ID3,IL7R,JUN,JUND,LCE3D,MMP9,NR4A2,NRARP,NUPR1,PDE3A,PI3,PTGS2,RHOBTB3,SCGB1A1,SPRR1A,TXNIP,ZNF703
GO:0071345	cellular response to cytokine stimulus	19	953	4.70e-08	ENSP00000245185,ENSP00000257570,ENSP00000295522,ENSP00000305651,ENSP00000306157,ENSP00000306512,ENSP00000306884,ENSP00000322788,ENSP00000351908,ENSP00000356438,ENSP00000359490,ENSP00000360762,ENSP00000360891,ENSP00000361405,ENSP00000368683,ENSP00000370256,ENSP00000384371,ENSP00000386165,ENSP00000469647	ANKRD1,BCL6,CEBPD,CLDN1,CXCL10,CXCL11,CXCL8,EDN1,FOXC1,GBP4,IFIT2,IL7R,MAP3K5,MMP1,MMP9,MT2A,OASL,PTGS2,ZFP36
GO:0032502	developmental process	44	5401	5.30e-08	ENSP00000222032,ENSP00000234198,ENSP00000239223,ENSP00000243924,ENSP00000250448,ENSP00000252818,ENSP00000278282,ENSP00000280481,ENSP00000295522,ENSP00000296839,ENSP00000305372,ENSP00000305651,ENSP00000306157,ENSP00000306512,ENSP00000332325,ENSP00000344352,ENSP00000344479,ENSP00000345681,ENSP00000349041,ENSP00000351209,ENSP00000351957,ENSP00000356438,ENSP00000357751,ENSP00000357776,ENSP00000360266…	ABL2,ADRB2,ANKRD1,ATF3,BCL6,BMP2,CDSN,CLDN1,CNFN,CXCL10,CXCL8,CYR61,DKK1,DLX2,DUSP1,EDN1,EOMES,EPHA2,ERRFI1,FOXA1,FOXC1,FOXP2,FOXQ1,FREM2,GATA2,GPNMB,ID1,ID3,IL7R,JUN,JUND,LCE3D,MMP9,NR4A2,NRARP,NUPR1,PDE3A,PI3,PTGS2,RHOBTB3,SCGB1A1,SPRR1A,TXNIP,ZNF703
GO:0007275	multicellular organism development	41	4726	5.50e-08	ENSP00000222032,ENSP00000234198,ENSP00000239223,ENSP00000243924,ENSP00000250448,ENSP00000278282,ENSP00000280481,ENSP00000295522,ENSP00000296839,ENSP00000305651,ENSP00000306157,ENSP00000306512,ENSP00000332325,ENSP00000344352,ENSP00000344479,ENSP00000345681,ENSP00000349041,ENSP00000351209,ENSP00000356438,ENSP00000357751,ENSP00000357776,ENSP00000360266,ENSP00000360762,ENSP00000361405,ENSP00000363081…	ABL2,ANKRD1,ATF3,BCL6,BMP2,CDSN,CLDN1,CNFN,CXCL10,CXCL8,CYR61,DKK1,DLX2,DUSP1,EDN1,EOMES,EPHA2,ERRFI1,FOXA1,FOXC1,FOXP2,FOXQ1,FREM2,GATA2,GPNMB,ID1,ID3,IL7R,JUN,LCE3D,MMP9,NR4A2,NRARP,NUPR1,PI3,PTGS2,RHOBTB3,SCGB1A1,SPRR1A,TXNIP,ZNF703
GO:0009719	response to endogenous stimulus	22	1353	6.34e-08	ENSP00000239223,ENSP00000245919,ENSP00000250448,ENSP00000252818,ENSP00000278282,ENSP00000295522,ENSP00000305372,ENSP00000306512,ENSP00000332325,ENSP00000344479,ENSP00000351957,ENSP00000356438,ENSP00000360266,ENSP00000360762,ENSP00000365280,ENSP00000366702,ENSP00000368104,ENSP00000368683,ENSP00000370256,ENSP00000386200,ENSP00000462521,ENSP00000469647	ADRB2,ANKRD1,BMP2,CLDN1,CXCL8,DUSP1,EDN1,ERRFI1,FOSB,FOXA1,FOXC1,FOXP2,ID1,JUN,JUND,NR4A2,PDE3A,PTGS2,SCGB1A1,TXNIP,ZFP36,ZNF703
GO:0051241	negative regulation of multicellular organismal process	20	1098	6.48e-08	ENSP00000234198,ENSP00000250448,ENSP00000278282,ENSP00000305372,ENSP00000305651,ENSP00000340864,ENSP00000345681,ENSP00000349041,ENSP00000356438,ENSP00000363081,ENSP00000363689,ENSP00000365280,ENSP00000365465,ENSP00000366702,ENSP00000368104,ENSP00000368683,ENSP00000370256,ENSP00000371420,ENSP00000384371,ENSP00000469647	ADRB2,BCL6,BMP2,C1QTNF1,CDSN,CXCL10,DKK1,DLX2,EDN1,ERRFI1,FOXA1,FOXC1,GATA2,GPNMB,ID1,ID3,NRARP,PTGS2,SCGB1A1,ZFP36
GO:0009607	response to biotic stimulus	18	869	7.20e-08	ENSP00000243924,ENSP00000252818,ENSP00000257570,ENSP00000278282,ENSP00000295522,ENSP00000302569,ENSP00000305651,ENSP00000306512,ENSP00000306884,ENSP00000356438,ENSP00000360266,ENSP00000360762,ENSP00000360891,ENSP00000361199,ENSP00000368683,ENSP00000445633,ENSP00000462521,ENSP00000469647	ANKRD1,C10orf99,CLDN1,CLEC7A,CXCL10,CXCL11,CXCL8,EDN1,HIST1H2BG,IFIT2,JUN,JUND,OASL,PI3,PTGS2,SCGB1A1,TXNIP,ZFP36
GO:0050896	response to stimulus	53	7824	7.80e-08	ENSP00000239223,ENSP00000243924,ENSP00000245185,ENSP00000245919,ENSP00000250448,ENSP00000252818,ENSP00000257570,ENSP00000259486,ENSP00000278282,ENSP00000295522,ENSP00000302569,ENSP00000305372,ENSP00000305651,ENSP00000306157,ENSP00000306512,ENSP00000306884,ENSP00000322788,ENSP00000328364,ENSP00000332325,ENSP00000340594,ENSP00000344352,ENSP00000344479,ENSP00000345681,ENSP00000349041,ENSP00000351209…	ABL2,ADRB2,ANKRD1,ATF3,BCL6,BMP2,C10orf99,CEBPD,CLDN1,CLEC7A,CXCL10,CXCL11,CXCL8,CYR61,DKK1,DUSP1,EDN1,ENPP2,EOMES,EPHA2,ERRFI1,FOSB,FOXA1,FOXC1,FOXP2,GATA2,GBP4,GPNMB,HIST1H2BG,ID1,ID3,IFIT2,IL7R,JUN,JUND,MAFA,MAP3K5,MMP1,MMP9,MT2A,NR4A2,NRARP,NUPR1,OASL,PDE3A,PI3,PTGS2,RND3,SCGB1A1,SYDE2,TXNIP,ZFP36,ZNF703
GO:0010942	positive regulation of cell death	16	663	8.12e-08	ENSP00000239223,ENSP00000250448,ENSP00000344352,ENSP00000351908,ENSP00000356438,ENSP00000360266,ENSP00000360762,ENSP00000360891,ENSP00000361405,ENSP00000363081,ENSP00000363689,ENSP00000368104,ENSP00000379003,ENSP00000384371,ENSP00000398736,ENSP00000462521	ANKRD1,ATF3,BCL6,BMP2,CYR61,DKK1,DUSP1,FOXA1,ID3,IFIT2,JUN,MAP3K5,MMP9,NUPR1,PTGS2,TXNIP
GO:0031324	negative regulation of cellular metabolic process	29	2463	9.08e-08	ENSP00000234198,ENSP00000239223,ENSP00000243924,ENSP00000245919,ENSP00000250448,ENSP00000252818,ENSP00000278282,ENSP00000296839,ENSP00000332325,ENSP00000344352,ENSP00000344479,ENSP00000345681,ENSP00000349041,ENSP00000356438,ENSP00000360266,ENSP00000360762,ENSP00000361405,ENSP00000363081,ENSP00000363689,ENSP00000365280,ENSP00000366702,ENSP00000368104,ENSP00000368683,ENSP00000370256,ENSP00000384371…	ANKRD1,ATF3,BCL6,BMP2,DKK1,DLX2,DUSP1,EDN1,EOMES,ERRFI1,FOSB,FOXA1,FOXC1,FOXP2,FOXQ1,GATA2,ID1,ID3,JUN,JUND,MMP9,NR4A2,NRARP,PI3,PTGS2,SCGB1A1,TXNIP,ZFP36,ZNF703
GO:0051270	regulation of cellular component movement	18	886	9.08e-08	ENSP00000259486,ENSP00000279441,ENSP00000305651,ENSP00000306512,ENSP00000306884,ENSP00000332325,ENSP00000345681,ENSP00000351209,ENSP00000356438,ENSP00000360266,ENSP00000361199,ENSP00000361405,ENSP00000368104,ENSP00000368683,ENSP00000371420,ENSP00000384371,ENSP00000398736,ENSP00000427562	ABL2,BCL6,BMP2,C10orf99,CXCL10,CXCL11,CXCL8,CYR61,EDN1,ENPP2,EPHA2,GATA2,GPNMB,JUN,MMP10,MMP9,PTGS2,ZNF703
GO:0051272	positive regulation of cellular component movement	14	482	9.35e-08	ENSP00000259486,ENSP00000305651,ENSP00000306512,ENSP00000306884,ENSP00000332325,ENSP00000345681,ENSP00000356438,ENSP00000360266,ENSP00000361405,ENSP00000368104,ENSP00000368683,ENSP00000371420,ENSP00000384371,ENSP00000398736	BCL6,BMP2,CXCL10,CXCL11,CXCL8,CYR61,EDN1,ENPP2,GATA2,GPNMB,JUN,MMP9,PTGS2,ZNF703
GO:0051240	positive regulation of multicellular organismal process	23	1551	1.15e-07	ENSP00000234198,ENSP00000250448,ENSP00000252818,ENSP00000259486,ENSP00000305372,ENSP00000306157,ENSP00000306512,ENSP00000332325,ENSP00000340864,ENSP00000345681,ENSP00000351957,ENSP00000356438,ENSP00000360266,ENSP00000360762,ENSP00000361405,ENSP00000363081,ENSP00000368104,ENSP00000368683,ENSP00000370256,ENSP00000384371,ENSP00000386200,ENSP00000398736,ENSP00000427562	ABL2,ADRB2,ANKRD1,BCL6,BMP2,C1QTNF1,CXCL8,CYR61,DKK1,DLX2,EDN1,ENPP2,FOXA1,FOXC1,FOXP2,GATA2,IL7R,JUN,JUND,MMP9,PDE3A,PTGS2,ZNF703
GO:2000145	regulation of cell motility	17	807	1.52e-07	ENSP00000259486,ENSP00000279441,ENSP00000305651,ENSP00000306512,ENSP00000306884,ENSP00000332325,ENSP00000345681,ENSP00000351209,ENSP00000356438,ENSP00000360266,ENSP00000361199,ENSP00000361405,ENSP00000368104,ENSP00000368683,ENSP00000371420,ENSP00000398736,ENSP00000427562	ABL2,BMP2,C10orf99,CXCL10,CXCL11,CXCL8,CYR61,EDN1,ENPP2,EPHA2,GATA2,GPNMB,JUN,MMP10,MMP9,PTGS2,ZNF703
GO:0006950	response to stress	33	3267	1.68e-07	ENSP00000239223,ENSP00000245185,ENSP00000257570,ENSP00000278282,ENSP00000295522,ENSP00000302569,ENSP00000305372,ENSP00000305651,ENSP00000306512,ENSP00000306884,ENSP00000344352,ENSP00000344479,ENSP00000345681,ENSP00000351209,ENSP00000351908,ENSP00000356438,ENSP00000359490,ENSP00000360266,ENSP00000360762,ENSP00000360891,ENSP00000361199,ENSP00000361405,ENSP00000363689,ENSP00000366702,ENSP00000368104…	ABL2,ADRB2,ANKRD1,ATF3,BCL6,BMP2,C10orf99,CLDN1,CLEC7A,CXCL10,CXCL11,CXCL8,CYR61,DUSP1,EDN1,EPHA2,ERRFI1,GATA2,GBP4,HIST1H2BG,ID3,IFIT2,JUN,MAP3K5,MMP9,MT2A,NR4A2,NUPR1,OASL,PTGS2,SCGB1A1,TXNIP,ZFP36
GO:0043065	positive regulation of apoptotic process	15	604	1.70e-07	ENSP00000239223,ENSP00000250448,ENSP00000344352,ENSP00000351908,ENSP00000356438,ENSP00000360266,ENSP00000360762,ENSP00000360891,ENSP00000361405,ENSP00000363689,ENSP00000368104,ENSP00000379003,ENSP00000384371,ENSP00000398736,ENSP00000462521	ANKRD1,ATF3,BCL6,BMP2,CYR61,DUSP1,FOXA1,ID3,IFIT2,JUN,MAP3K5,MMP9,NUPR1,PTGS2,TXNIP
GO:0010605	negative regulation of macromolecule metabolic process	29	2558	1.90e-07	ENSP00000234198,ENSP00000239223,ENSP00000243924,ENSP00000245919,ENSP00000250448,ENSP00000252818,ENSP00000278282,ENSP00000296839,ENSP00000332325,ENSP00000344352,ENSP00000344479,ENSP00000345681,ENSP00000349041,ENSP00000356438,ENSP00000360266,ENSP00000360762,ENSP00000361405,ENSP00000363081,ENSP00000363689,ENSP00000365280,ENSP00000366702,ENSP00000368104,ENSP00000368683,ENSP00000370256,ENSP00000384371…	ANKRD1,ATF3,BCL6,BMP2,DKK1,DLX2,DUSP1,EDN1,EOMES,ERRFI1,FOSB,FOXA1,FOXC1,FOXP2,FOXQ1,GATA2,ID1,ID3,JUN,JUND,MMP9,NR4A2,NRARP,PI3,PTGS2,SCGB1A1,TXNIP,ZFP36,ZNF703
GO:0051707	response to other organism	17	835	2.31e-07	ENSP00000243924,ENSP00000252818,ENSP00000257570,ENSP00000278282,ENSP00000295522,ENSP00000302569,ENSP00000305651,ENSP00000306512,ENSP00000306884,ENSP00000356438,ENSP00000360266,ENSP00000360762,ENSP00000360891,ENSP00000361199,ENSP00000368683,ENSP00000445633,ENSP00000469647	ANKRD1,C10orf99,CLDN1,CLEC7A,CXCL10,CXCL11,CXCL8,EDN1,HIST1H2BG,IFIT2,JUN,JUND,OASL,PI3,PTGS2,SCGB1A1,ZFP36
GO:0051716	cellular response to stimulus	46	6212	2.60e-07	ENSP00000239223,ENSP00000245185,ENSP00000245919,ENSP00000250448,ENSP00000252818,ENSP00000257570,ENSP00000278282,ENSP00000295522,ENSP00000302569,ENSP00000305372,ENSP00000305651,ENSP00000306157,ENSP00000306512,ENSP00000306884,ENSP00000322788,ENSP00000328364,ENSP00000332325,ENSP00000340594,ENSP00000344352,ENSP00000344479,ENSP00000349041,ENSP00000351209,ENSP00000351908,ENSP00000351957,ENSP00000356438…	ABL2,ADRB2,ANKRD1,ATF3,BCL6,BMP2,C10orf99,CEBPD,CLDN1,CLEC7A,CXCL10,CXCL11,CXCL8,DKK1,DUSP1,EDN1,EPHA2,ERRFI1,FOSB,FOXA1,FOXC1,GBP4,GPNMB,ID1,ID3,IFIT2,IL7R,JUN,JUND,MAFA,MAP3K5,MMP1,MMP9,MT2A,NR4A2,NRARP,NUPR1,OASL,PDE3A,PTGS2,RND3,SCGB1A1,SYDE2,TXNIP,ZFP36,ZNF703
GO:0032501	multicellular organismal process	47	6507	3.22e-07	ENSP00000222032,ENSP00000234198,ENSP00000239223,ENSP00000243924,ENSP00000245919,ENSP00000250448,ENSP00000252818,ENSP00000255465,ENSP00000278282,ENSP00000280481,ENSP00000295522,ENSP00000296839,ENSP00000305372,ENSP00000305651,ENSP00000306157,ENSP00000306512,ENSP00000307519,ENSP00000332325,ENSP00000344352,ENSP00000344479,ENSP00000345681,ENSP00000349041,ENSP00000351209,ENSP00000351957,ENSP00000356438…	ABL2,ADRB2,ANKRD1,ATF3,BCL6,BMP2,CCNA1,CDSN,CLDN1,CNFN,CXCL10,CXCL8,CYR61,DKK1,DLX2,DUSP1,EDN1,EOMES,EPHA2,ERRFI1,FOSB,FOXA1,FOXC1,FOXP2,FOXQ1,FREM2,GATA2,GPNMB,ID1,ID3,IL7R,JUN,JUND,LCE3D,MMP9,NR4A2,NRARP,NUPR1,PDE3A,PI3,PTGS2,RHOBTB3,SCGB1A1,SPRR1A,TMPRSS11E,TXNIP,ZNF703
GO:0006357	regulation of transcription by RNA polymerase II	29	2633	3.37e-07	ENSP00000234198,ENSP00000245919,ENSP00000250448,ENSP00000252818,ENSP00000278282,ENSP00000296839,ENSP00000305372,ENSP00000305651,ENSP00000328364,ENSP00000344352,ENSP00000344479,ENSP00000345681,ENSP00000349041,ENSP00000360266,ENSP00000360762,ENSP00000363081,ENSP00000363689,ENSP00000365280,ENSP00000368104,ENSP00000368683,ENSP00000370256,ENSP00000379003,ENSP00000384371,ENSP00000386165,ENSP00000386200…	ADRB2,ANKRD1,ATF3,BCL6,BMP2,CEBPD,CXCL10,CYR61,DKK1,DLX2,EDN1,EOMES,FOSB,FOXA1,FOXC1,FOXP2,FOXQ1,GATA2,ID1,ID3,JUN,JUND,MAFA,NR4A2,NRARP,NUPR1,SCGB1A1,TXNIP,ZFP36
GO:0030335	positive regulation of cell migration	13	452	3.50e-07	ENSP00000259486,ENSP00000305651,ENSP00000306512,ENSP00000306884,ENSP00000332325,ENSP00000345681,ENSP00000356438,ENSP00000360266,ENSP00000361405,ENSP00000368104,ENSP00000368683,ENSP00000371420,ENSP00000398736	BMP2,CXCL10,CXCL11,CXCL8,CYR61,EDN1,ENPP2,GATA2,GPNMB,JUN,MMP9,PTGS2,ZNF703
GO:0030334	regulation of cell migration	16	753	3.58e-07	ENSP00000259486,ENSP00000279441,ENSP00000305651,ENSP00000306512,ENSP00000306884,ENSP00000332325,ENSP00000345681,ENSP00000351209,ENSP00000356438,ENSP00000360266,ENSP00000361199,ENSP00000361405,ENSP00000368104,ENSP00000368683,ENSP00000371420,ENSP00000398736	BMP2,C10orf99,CXCL10,CXCL11,CXCL8,CYR61,EDN1,ENPP2,EPHA2,GATA2,GPNMB,JUN,MMP10,MMP9,PTGS2,ZNF703
GO:0009966	regulation of signal transduction	31	3033	4.37e-07	ENSP00000234198,ENSP00000239223,ENSP00000250448,ENSP00000305372,ENSP00000305651,ENSP00000306157,ENSP00000306512,ENSP00000306884,ENSP00000332325,ENSP00000340594,ENSP00000340864,ENSP00000344352,ENSP00000344479,ENSP00000345681,ENSP00000349041,ENSP00000351209,ENSP00000351908,ENSP00000351957,ENSP00000356438,ENSP00000360266,ENSP00000360762,ENSP00000361199,ENSP00000361405,ENSP00000363081,ENSP00000365280…	ADRB2,ANKRD1,ATF3,BCL6,BMP2,C10orf99,C1QTNF1,CXCL10,CXCL11,CXCL8,CYR61,DKK1,DLX2,DUSP1,EDN1,EPHA2,ERRFI1,FOXA1,GATA2,GPNMB,ID1,IL7R,JUN,MAP3K5,MMP9,NR4A2,NRARP,PDE3A,PTGS2,SYDE2,ZNF703
GO:0032496	response to lipopolysaccharide	11	298	4.46e-07	ENSP00000252818,ENSP00000278282,ENSP00000295522,ENSP00000305651,ENSP00000306512,ENSP00000306884,ENSP00000356438,ENSP00000360266,ENSP00000360762,ENSP00000368683,ENSP00000469647	ANKRD1,CLDN1,CXCL10,CXCL11,CXCL8,EDN1,JUN,JUND,PTGS2,SCGB1A1,ZFP36
GO:0051704	multi-organism process	26	2222	7.73e-07	ENSP00000243924,ENSP00000245919,ENSP00000252818,ENSP00000255465,ENSP00000257570,ENSP00000278282,ENSP00000295522,ENSP00000302569,ENSP00000305651,ENSP00000306512,ENSP00000306884,ENSP00000322788,ENSP00000351209,ENSP00000351908,ENSP00000351957,ENSP00000356438,ENSP00000360266,ENSP00000360762,ENSP00000360891,ENSP00000361199,ENSP00000361405,ENSP00000368683,ENSP00000370256,ENSP00000384371,ENSP00000445633…	ANKRD1,BCL6,C10orf99,CCNA1,CLDN1,CLEC7A,CXCL10,CXCL11,CXCL8,EDN1,EPHA2,FOSB,FOXC1,HIST1H2BG,IFIT2,JUN,JUND,MAP3K5,MMP1,MMP9,OASL,PDE3A,PI3,PTGS2,SCGB1A1,ZFP36
GO:1902531	regulation of intracellular signal transduction	23	1764	9.41e-07	ENSP00000239223,ENSP00000305372,ENSP00000305651,ENSP00000306157,ENSP00000306884,ENSP00000340594,ENSP00000340864,ENSP00000344352,ENSP00000351209,ENSP00000351908,ENSP00000351957,ENSP00000356438,ENSP00000360266,ENSP00000360762,ENSP00000361405,ENSP00000363081,ENSP00000365280,ENSP00000366702,ENSP00000368104,ENSP00000368683,ENSP00000371420,ENSP00000384371,ENSP00000398736	ADRB2,ANKRD1,ATF3,BCL6,BMP2,C1QTNF1,CXCL10,CXCL11,CYR61,DKK1,DUSP1,EDN1,EPHA2,ERRFI1,GPNMB,ID1,IL7R,JUN,MAP3K5,MMP9,PDE3A,PTGS2,SYDE2
GO:0070848	response to growth factor	13	507	1.13e-06	ENSP00000278282,ENSP00000295522,ENSP00000306512,ENSP00000351209,ENSP00000351957,ENSP00000360266,ENSP00000360762,ENSP00000365280,ENSP00000366702,ENSP00000368104,ENSP00000368683,ENSP00000370256,ENSP00000469647	ANKRD1,BMP2,CLDN1,CXCL8,EDN1,EPHA2,ERRFI1,FOXC1,ID1,JUN,PDE3A,SCGB1A1,ZFP36
GO:0048646	anatomical structure formation involved in morphogenesis	16	831	1.19e-06	ENSP00000239223,ENSP00000250448,ENSP00000306512,ENSP00000349041,ENSP00000351209,ENSP00000356438,ENSP00000360266,ENSP00000360762,ENSP00000361405,ENSP00000363081,ENSP00000365280,ENSP00000368683,ENSP00000370256,ENSP00000384371,ENSP00000388620,ENSP00000398736	ANKRD1,BCL6,CXCL8,CYR61,DKK1,DUSP1,EDN1,EOMES,EPHA2,FOXA1,FOXC1,ID1,JUN,MMP9,NRARP,PTGS2
GO:0030155	regulation of cell adhesion	14	623	1.52e-06	ENSP00000250448,ENSP00000278282,ENSP00000306157,ENSP00000306512,ENSP00000332325,ENSP00000340864,ENSP00000349041,ENSP00000351209,ENSP00000365465,ENSP00000368104,ENSP00000371420,ENSP00000384371,ENSP00000398736,ENSP00000427562	ABL2,BCL6,BMP2,C1QTNF1,CDSN,CXCL8,CYR61,EPHA2,FOXA1,GPNMB,IL7R,NRARP,SCGB1A1,ZNF703
GO:0006952	defense response	19	1234	1.60e-06	ENSP00000245185,ENSP00000257570,ENSP00000295522,ENSP00000302569,ENSP00000305651,ENSP00000306512,ENSP00000306884,ENSP00000351908,ENSP00000356438,ENSP00000359490,ENSP00000360266,ENSP00000360891,ENSP00000361199,ENSP00000368104,ENSP00000368683,ENSP00000379003,ENSP00000384371,ENSP00000427562,ENSP00000445633	ABL2,BCL6,BMP2,C10orf99,CLDN1,CLEC7A,CXCL10,CXCL11,CXCL8,EDN1,GBP4,HIST1H2BG,IFIT2,JUN,MAP3K5,MT2A,NUPR1,OASL,PTGS2
GO:0010628	positive regulation of gene expression	23	1826	1.63e-06	ENSP00000234198,ENSP00000245919,ENSP00000250448,ENSP00000252818,ENSP00000305372,ENSP00000305651,ENSP00000306157,ENSP00000328364,ENSP00000340864,ENSP00000344352,ENSP00000344479,ENSP00000345681,ENSP00000351908,ENSP00000360266,ENSP00000363081,ENSP00000365280,ENSP00000368104,ENSP00000368683,ENSP00000370256,ENSP00000386165,ENSP00000388620,ENSP00000398736,ENSP00000469647	ADRB2,ATF3,BMP2,C1QTNF1,CEBPD,CXCL10,CYR61,DKK1,DLX2,EDN1,EOMES,FOSB,FOXA1,FOXC1,GATA2,ID1,IL7R,JUN,JUND,MAFA,MAP3K5,NR4A2,ZFP36
GO:0051384	response to glucocorticoid	8	138	1.63e-06	ENSP00000239223,ENSP00000245919,ENSP00000278282,ENSP00000295522,ENSP00000356438,ENSP00000366702,ENSP00000368683,ENSP00000469647	CLDN1,DUSP1,EDN1,ERRFI1,FOSB,PTGS2,SCGB1A1,ZFP36
GO:0071495	cellular response to endogenous stimulus	18	1106	1.66e-06	ENSP00000239223,ENSP00000245919,ENSP00000252818,ENSP00000295522,ENSP00000305372,ENSP00000306512,ENSP00000332325,ENSP00000344479,ENSP00000351957,ENSP00000356438,ENSP00000360266,ENSP00000360762,ENSP00000365280,ENSP00000366702,ENSP00000368104,ENSP00000368683,ENSP00000370256,ENSP00000469647	ADRB2,ANKRD1,BMP2,CLDN1,CXCL8,DUSP1,EDN1,ERRFI1,FOSB,FOXC1,ID1,JUN,JUND,NR4A2,PDE3A,PTGS2,ZFP36,ZNF703
GO:0010604	positive regulation of macromolecule metabolic process	30	3081	2.16e-06	ENSP00000234198,ENSP00000245919,ENSP00000250448,ENSP00000252818,ENSP00000259486,ENSP00000305372,ENSP00000305651,ENSP00000306157,ENSP00000328364,ENSP00000340864,ENSP00000344352,ENSP00000344479,ENSP00000345681,ENSP00000351908,ENSP00000356438,ENSP00000360266,ENSP00000360762,ENSP00000361405,ENSP00000363081,ENSP00000365280,ENSP00000368104,ENSP00000368683,ENSP00000370256,ENSP00000371420,ENSP00000379003…	ADRB2,ANKRD1,ATF3,BCL6,BMP2,C1QTNF1,CEBPD,CXCL10,CYR61,DKK1,DLX2,EDN1,ENPP2,EOMES,FOSB,FOXA1,FOXC1,GATA2,GPNMB,ID1,IL7R,JUN,JUND,MAFA,MAP3K5,MMP9,NR4A2,NUPR1,PTGS2,ZFP36
GO:0007165	signal transduction	38	4738	2.17e-06	ENSP00000239223,ENSP00000245185,ENSP00000250448,ENSP00000257570,ENSP00000278282,ENSP00000302569,ENSP00000305372,ENSP00000305651,ENSP00000306157,ENSP00000306512,ENSP00000306884,ENSP00000322788,ENSP00000328364,ENSP00000340594,ENSP00000344352,ENSP00000344479,ENSP00000349041,ENSP00000351209,ENSP00000351908,ENSP00000351957,ENSP00000356438,ENSP00000360266,ENSP00000360891,ENSP00000361199,ENSP00000361405…	ABL2,ADRB2,ATF3,BCL6,BMP2,C10orf99,CEBPD,CLEC7A,CXCL10,CXCL11,CXCL8,DKK1,DUSP1,EDN1,EPHA2,FOXA1,FOXC1,GPNMB,ID1,IFIT2,IL7R,JUN,MAFA,MAP3K5,MMP1,MMP9,MT2A,NR4A2,NRARP,NUPR1,OASL,PDE3A,PTGS2,RND3,SCGB1A1,SYDE2,TXNIP,ZFP36
GO:0009893	positive regulation of metabolic process	31	3280	2.22e-06	ENSP00000234198,ENSP00000245919,ENSP00000250448,ENSP00000252818,ENSP00000259486,ENSP00000305372,ENSP00000305651,ENSP00000306157,ENSP00000328364,ENSP00000340864,ENSP00000344352,ENSP00000344479,ENSP00000345681,ENSP00000351908,ENSP00000356438,ENSP00000360266,ENSP00000360762,ENSP00000361405,ENSP00000363081,ENSP00000365280,ENSP00000368104,ENSP00000368683,ENSP00000370256,ENSP00000371420,ENSP00000379003…	ABL2,ADRB2,ANKRD1,ATF3,BCL6,BMP2,C1QTNF1,CEBPD,CXCL10,CYR61,DKK1,DLX2,EDN1,ENPP2,EOMES,FOSB,FOXA1,FOXC1,GATA2,GPNMB,ID1,IL7R,JUN,JUND,MAFA,MAP3K5,MMP9,NR4A2,NUPR1,PTGS2,ZFP36
GO:0008284	positive regulation of cell population proliferation	16	878	2.26e-06	ENSP00000305651,ENSP00000306157,ENSP00000332325,ENSP00000344352,ENSP00000345681,ENSP00000349041,ENSP00000351908,ENSP00000356438,ENSP00000360266,ENSP00000361405,ENSP00000365280,ENSP00000368104,ENSP00000368683,ENSP00000384371,ENSP00000386200,ENSP00000398736	ATF3,BCL6,BMP2,CXCL10,CYR61,EDN1,FOXP2,GATA2,ID1,IL7R,JUN,MAP3K5,MMP9,NRARP,PTGS2,ZNF703
GO:0030855	epithelial cell differentiation	14	649	2.26e-06	ENSP00000222032,ENSP00000243924,ENSP00000250448,ENSP00000295522,ENSP00000332325,ENSP00000351209,ENSP00000357751,ENSP00000357776,ENSP00000360266,ENSP00000363689,ENSP00000365280,ENSP00000365465,ENSP00000368104,ENSP00000462521	BMP2,CDSN,CLDN1,CNFN,EPHA2,FOXA1,ID1,ID3,JUN,LCE3D,PI3,SPRR1A,TXNIP,ZNF703
GO:0007166	cell surface receptor signaling pathway	25	2198	2.31e-06	ENSP00000245185,ENSP00000250448,ENSP00000257570,ENSP00000305372,ENSP00000305651,ENSP00000306157,ENSP00000306512,ENSP00000306884,ENSP00000322788,ENSP00000344479,ENSP00000349041,ENSP00000351209,ENSP00000356438,ENSP00000360266,ENSP00000360891,ENSP00000361405,ENSP00000363081,ENSP00000365280,ENSP00000368104,ENSP00000368683,ENSP00000370256,ENSP00000384371,ENSP00000386165,ENSP00000427562,ENSP00000462521	ABL2,ADRB2,BCL6,BMP2,CEBPD,CXCL10,CXCL11,CXCL8,DKK1,EDN1,EPHA2,FOXA1,FOXC1,ID1,IFIT2,IL7R,JUN,MMP1,MMP9,MT2A,NR4A2,NRARP,OASL,PTGS2,TXNIP
GO:0007154	cell communication	40	5219	2.38e-06	ENSP00000239223,ENSP00000245185,ENSP00000250448,ENSP00000257570,ENSP00000278282,ENSP00000280481,ENSP00000302569,ENSP00000305372,ENSP00000305651,ENSP00000306157,ENSP00000306512,ENSP00000306884,ENSP00000322788,ENSP00000328364,ENSP00000340594,ENSP00000344352,ENSP00000344479,ENSP00000349041,ENSP00000351209,ENSP00000351908,ENSP00000351957,ENSP00000356438,ENSP00000360266,ENSP00000360891,ENSP00000361199…	ABL2,ADRB2,ATF3,BCL6,BMP2,C10orf99,CEBPD,CLEC7A,CXCL10,CXCL11,CXCL8,CYR61,DKK1,DUSP1,EDN1,EPHA2,FOXA1,FOXC1,FREM2,GPNMB,ID1,IFIT2,IL7R,JUN,MAFA,MAP3K5,MMP1,MMP9,MT2A,NR4A2,NRARP,NUPR1,OASL,PDE3A,PTGS2,RND3,SCGB1A1,SYDE2,TXNIP,ZFP36
GO:0009612	response to mechanical stimulus	9	210	2.40e-06	ENSP00000245919,ENSP00000252818,ENSP00000305651,ENSP00000356438,ENSP00000360266,ENSP00000360762,ENSP00000368683,ENSP00000386200,ENSP00000462521	ANKRD1,CXCL10,EDN1,FOSB,FOXP2,JUN,JUND,PTGS2,TXNIP
GO:0009617	response to bacterium	13	555	2.64e-06	ENSP00000252818,ENSP00000278282,ENSP00000295522,ENSP00000305651,ENSP00000306512,ENSP00000306884,ENSP00000356438,ENSP00000360266,ENSP00000360762,ENSP00000361199,ENSP00000368683,ENSP00000445633,ENSP00000469647	ANKRD1,C10orf99,CLDN1,CXCL10,CXCL11,CXCL8,EDN1,HIST1H2BG,JUN,JUND,PTGS2,SCGB1A1,ZFP36
GO:0042493	response to drug	16	900	2.92e-06	ENSP00000239223,ENSP00000245185,ENSP00000245919,ENSP00000252818,ENSP00000278282,ENSP00000295522,ENSP00000344479,ENSP00000351908,ENSP00000351957,ENSP00000356438,ENSP00000360266,ENSP00000360762,ENSP00000365280,ENSP00000366702,ENSP00000368683,ENSP00000462521	ANKRD1,CLDN1,DUSP1,EDN1,ERRFI1,FOSB,ID1,JUN,JUND,MAP3K5,MT2A,NR4A2,PDE3A,PTGS2,SCGB1A1,TXNIP
GO:0043588	skin development	11	373	3.01e-06	ENSP00000222032,ENSP00000243924,ENSP00000295522,ENSP00000296839,ENSP00000351209,ENSP00000357751,ENSP00000357776,ENSP00000363081,ENSP00000365465,ENSP00000366702,ENSP00000462521	CDSN,CLDN1,CNFN,DKK1,EPHA2,ERRFI1,FOXQ1,LCE3D,PI3,SPRR1A,TXNIP
GO:0022408	negative regulation of cell-cell adhesion	8	159	3.82e-06	ENSP00000278282,ENSP00000332325,ENSP00000340864,ENSP00000349041,ENSP00000365465,ENSP00000368104,ENSP00000371420,ENSP00000384371	BCL6,BMP2,C1QTNF1,CDSN,GPNMB,NRARP,SCGB1A1,ZNF703
GO:0023052	signaling	39	5108	4.25e-06	ENSP00000239223,ENSP00000245185,ENSP00000250448,ENSP00000257570,ENSP00000278282,ENSP00000302569,ENSP00000305372,ENSP00000305651,ENSP00000306157,ENSP00000306512,ENSP00000306884,ENSP00000322788,ENSP00000328364,ENSP00000340594,ENSP00000344352,ENSP00000344479,ENSP00000349041,ENSP00000351209,ENSP00000351908,ENSP00000351957,ENSP00000356438,ENSP00000360266,ENSP00000360891,ENSP00000361199,ENSP00000361405…	ABL2,ADRB2,ATF3,BCL6,BMP2,C10orf99,CEBPD,CLEC7A,CXCL10,CXCL11,CXCL8,CYR61,DKK1,DUSP1,EDN1,EPHA2,FOXA1,FOXC1,GPNMB,ID1,IFIT2,IL7R,JUN,MAFA,MAP3K5,MMP1,MMP9,MT2A,NR4A2,NRARP,NUPR1,OASL,PDE3A,PTGS2,RND3,SCGB1A1,SYDE2,TXNIP,ZFP36
GO:0071248	cellular response to metal ion	8	162	4.25e-06	ENSP00000245185,ENSP00000245919,ENSP00000252818,ENSP00000295522,ENSP00000356438,ENSP00000360266,ENSP00000361405,ENSP00000368683	CLDN1,EDN1,FOSB,JUN,JUND,MMP9,MT2A,PTGS2
GO:0072359	circulatory system development	15	807	4.25e-06	ENSP00000280481,ENSP00000306512,ENSP00000349041,ENSP00000351209,ENSP00000356438,ENSP00000360266,ENSP00000360762,ENSP00000363689,ENSP00000365280,ENSP00000366702,ENSP00000368104,ENSP00000368683,ENSP00000370256,ENSP00000388620,ENSP00000398736	ANKRD1,BMP2,CXCL8,CYR61,EDN1,EOMES,EPHA2,ERRFI1,FOXC1,FREM2,ID1,ID3,JUN,NRARP,PTGS2
GO:0051171	regulation of nitrogen compound metabolic process	42	5827	4.31e-06	ENSP00000234198,ENSP00000239223,ENSP00000243924,ENSP00000245919,ENSP00000250448,ENSP00000252818,ENSP00000255465,ENSP00000259486,ENSP00000278282,ENSP00000296839,ENSP00000305372,ENSP00000305651,ENSP00000306157,ENSP00000328364,ENSP00000332325,ENSP00000340864,ENSP00000344352,ENSP00000344479,ENSP00000345681,ENSP00000349041,ENSP00000351209,ENSP00000351908,ENSP00000356438,ENSP00000360266,ENSP00000360762…	ADRB2,ANKRD1,ATF3,BCL6,BMP2,C1QTNF1,CCNA1,CEBPD,CXCL10,CYR61,DKK1,DLX2,DUSP1,EDN1,ENPP2,EOMES,EPHA2,ERRFI1,FOSB,FOXA1,FOXC1,FOXP2,FOXQ1,GATA2,GPNMB,ID1,ID3,IL7R,JUN,JUND,MAFA,MAP3K5,MMP9,NR4A2,NRARP,NUPR1,PI3,PTGS2,SCGB1A1,TXNIP,ZFP36,ZNF703
GO:0031323	regulation of cellular metabolic process	43	6082	4.48e-06	ENSP00000234198,ENSP00000239223,ENSP00000243924,ENSP00000245919,ENSP00000250448,ENSP00000252818,ENSP00000255465,ENSP00000259486,ENSP00000278282,ENSP00000296839,ENSP00000305372,ENSP00000305651,ENSP00000306157,ENSP00000328364,ENSP00000332325,ENSP00000340864,ENSP00000344352,ENSP00000344479,ENSP00000345681,ENSP00000349041,ENSP00000351209,ENSP00000351908,ENSP00000356438,ENSP00000360266,ENSP00000360762…	ABL2,ADRB2,ANKRD1,ATF3,BCL6,BMP2,C1QTNF1,CCNA1,CEBPD,CXCL10,CYR61,DKK1,DLX2,DUSP1,EDN1,ENPP2,EOMES,EPHA2,ERRFI1,FOSB,FOXA1,FOXC1,FOXP2,FOXQ1,GATA2,GPNMB,ID1,ID3,IL7R,JUN,JUND,MAFA,MAP3K5,MMP9,NR4A2,NRARP,NUPR1,PI3,PTGS2,SCGB1A1,TXNIP,ZFP36,ZNF703
GO:0010035	response to inorganic substance	12	491	4.99e-06	ENSP00000239223,ENSP00000245185,ENSP00000245919,ENSP00000252818,ENSP00000278282,ENSP00000295522,ENSP00000351908,ENSP00000356438,ENSP00000360266,ENSP00000361405,ENSP00000368683,ENSP00000462521	CLDN1,DUSP1,EDN1,FOSB,JUN,JUND,MAP3K5,MMP9,MT2A,PTGS2,SCGB1A1,TXNIP
GO:0031326	regulation of cellular biosynthetic process	35	4266	5.35e-06	ENSP00000234198,ENSP00000239223,ENSP00000245919,ENSP00000250448,ENSP00000252818,ENSP00000255465,ENSP00000278282,ENSP00000296839,ENSP00000305372,ENSP00000305651,ENSP00000328364,ENSP00000332325,ENSP00000344352,ENSP00000344479,ENSP00000345681,ENSP00000349041,ENSP00000351908,ENSP00000356438,ENSP00000360266,ENSP00000360762,ENSP00000363081,ENSP00000363689,ENSP00000365280,ENSP00000366702,ENSP00000368104…	ADRB2,ANKRD1,ATF3,BCL6,BMP2,CCNA1,CEBPD,CXCL10,CYR61,DKK1,DLX2,DUSP1,EDN1,EOMES,ERRFI1,FOSB,FOXA1,FOXC1,FOXP2,FOXQ1,GATA2,ID1,ID3,JUN,JUND,MAFA,MAP3K5,NR4A2,NRARP,NUPR1,PTGS2,SCGB1A1,TXNIP,ZFP36,ZNF703
GO:0060548	negative regulation of cell death	16	953	5.56e-06	ENSP00000239223,ENSP00000306157,ENSP00000344479,ENSP00000345681,ENSP00000351957,ENSP00000356438,ENSP00000360266,ENSP00000361405,ENSP00000363081,ENSP00000365280,ENSP00000365465,ENSP00000368683,ENSP00000370256,ENSP00000371420,ENSP00000384371,ENSP00000398736	BCL6,CDSN,CYR61,DKK1,DUSP1,EDN1,FOXC1,GATA2,GPNMB,ID1,IL7R,JUN,MMP9,NR4A2,PDE3A,PTGS2
GO:0043408	regulation of MAPK cascade	14	712	5.60e-06	ENSP00000239223,ENSP00000305372,ENSP00000340864,ENSP00000344352,ENSP00000351209,ENSP00000351908,ENSP00000360266,ENSP00000363081,ENSP00000365280,ENSP00000366702,ENSP00000368104,ENSP00000368683,ENSP00000371420,ENSP00000398736	ADRB2,ATF3,BMP2,C1QTNF1,CYR61,DKK1,DUSP1,EDN1,EPHA2,ERRFI1,GPNMB,ID1,JUN,MAP3K5
GO:0006355	regulation of transcription, DNA-templated	32	3661	6.05e-06	ENSP00000234198,ENSP00000245919,ENSP00000250448,ENSP00000252818,ENSP00000255465,ENSP00000278282,ENSP00000296839,ENSP00000305372,ENSP00000305651,ENSP00000328364,ENSP00000332325,ENSP00000344352,ENSP00000344479,ENSP00000345681,ENSP00000349041,ENSP00000351908,ENSP00000360266,ENSP00000360762,ENSP00000363081,ENSP00000363689,ENSP00000365280,ENSP00000368104,ENSP00000368683,ENSP00000370256,ENSP00000379003…	ADRB2,ANKRD1,ATF3,BCL6,BMP2,CCNA1,CEBPD,CXCL10,CYR61,DKK1,DLX2,EDN1,EOMES,FOSB,FOXA1,FOXC1,FOXP2,FOXQ1,GATA2,ID1,ID3,JUN,JUND,MAFA,MAP3K5,NR4A2,NRARP,NUPR1,SCGB1A1,TXNIP,ZFP36,ZNF703
GO:0048583	regulation of response to stimulus	33	3882	6.58e-06	ENSP00000234198,ENSP00000239223,ENSP00000250448,ENSP00000278282,ENSP00000302569,ENSP00000305372,ENSP00000305651,ENSP00000306157,ENSP00000306512,ENSP00000306884,ENSP00000332325,ENSP00000340594,ENSP00000340864,ENSP00000344352,ENSP00000344479,ENSP00000345681,ENSP00000349041,ENSP00000351209,ENSP00000351908,ENSP00000351957,ENSP00000356438,ENSP00000360266,ENSP00000360762,ENSP00000361199,ENSP00000361405…	ADRB2,ANKRD1,ATF3,BCL6,BMP2,C10orf99,C1QTNF1,CLEC7A,CXCL10,CXCL11,CXCL8,CYR61,DKK1,DLX2,DUSP1,EDN1,EPHA2,ERRFI1,FOXA1,GATA2,GPNMB,ID1,IL7R,JUN,MAP3K5,MMP9,NR4A2,NRARP,PDE3A,PTGS2,SCGB1A1,SYDE2,ZNF703
GO:0045944	positive regulation of transcription by RNA polymerase II	17	1104	6.88e-06	ENSP00000234198,ENSP00000245919,ENSP00000250448,ENSP00000252818,ENSP00000305372,ENSP00000305651,ENSP00000328364,ENSP00000344352,ENSP00000344479,ENSP00000345681,ENSP00000360266,ENSP00000368104,ENSP00000368683,ENSP00000370256,ENSP00000386165,ENSP00000388620,ENSP00000398736	ADRB2,ATF3,BMP2,CEBPD,CXCL10,CYR61,DLX2,EDN1,EOMES,FOSB,FOXA1,FOXC1,GATA2,JUN,JUND,MAFA,NR4A2
GO:0048545	response to steroid hormone	10	324	6.88e-06	ENSP00000239223,ENSP00000245919,ENSP00000278282,ENSP00000295522,ENSP00000344479,ENSP00000356438,ENSP00000366702,ENSP00000368683,ENSP00000462521,ENSP00000469647	CLDN1,DUSP1,EDN1,ERRFI1,FOSB,NR4A2,PTGS2,SCGB1A1,TXNIP,ZFP36
GO:0009725	response to hormone	15	854	7.50e-06	ENSP00000239223,ENSP00000245919,ENSP00000250448,ENSP00000252818,ENSP00000278282,ENSP00000295522,ENSP00000332325,ENSP00000344479,ENSP00000356438,ENSP00000360266,ENSP00000366702,ENSP00000368683,ENSP00000386200,ENSP00000462521,ENSP00000469647	CLDN1,DUSP1,EDN1,ERRFI1,FOSB,FOXA1,FOXP2,JUN,JUND,NR4A2,PTGS2,SCGB1A1,TXNIP,ZFP36,ZNF703
GO:0019219	regulation of nucleobase-containing compound metabolic process	34	4133	7.89e-06	ENSP00000234198,ENSP00000239223,ENSP00000245919,ENSP00000250448,ENSP00000252818,ENSP00000255465,ENSP00000278282,ENSP00000296839,ENSP00000305372,ENSP00000305651,ENSP00000306157,ENSP00000328364,ENSP00000332325,ENSP00000344352,ENSP00000344479,ENSP00000345681,ENSP00000349041,ENSP00000351908,ENSP00000360266,ENSP00000360762,ENSP00000363081,ENSP00000363689,ENSP00000365280,ENSP00000368104,ENSP00000368683…	ADRB2,ANKRD1,ATF3,BCL6,BMP2,CCNA1,CEBPD,CXCL10,CYR61,DKK1,DLX2,DUSP1,EDN1,EOMES,FOSB,FOXA1,FOXC1,FOXP2,FOXQ1,GATA2,ID1,ID3,IL7R,JUN,JUND,MAFA,MAP3K5,NR4A2,NRARP,NUPR1,SCGB1A1,TXNIP,ZFP36,ZNF703
GO:0010556	regulation of macromolecule biosynthetic process	34	4143	8.30e-06	ENSP00000234198,ENSP00000239223,ENSP00000245919,ENSP00000250448,ENSP00000252818,ENSP00000255465,ENSP00000278282,ENSP00000296839,ENSP00000305372,ENSP00000305651,ENSP00000328364,ENSP00000332325,ENSP00000344352,ENSP00000344479,ENSP00000345681,ENSP00000349041,ENSP00000351908,ENSP00000360266,ENSP00000360762,ENSP00000363081,ENSP00000363689,ENSP00000365280,ENSP00000366702,ENSP00000368104,ENSP00000368683…	ADRB2,ANKRD1,ATF3,BCL6,BMP2,CCNA1,CEBPD,CXCL10,CYR61,DKK1,DLX2,DUSP1,EDN1,EOMES,ERRFI1,FOSB,FOXA1,FOXC1,FOXP2,FOXQ1,GATA2,ID1,ID3,JUN,JUND,MAFA,MAP3K5,NR4A2,NRARP,NUPR1,SCGB1A1,TXNIP,ZFP36,ZNF703
GO:0048729	tissue morphogenesis	12	522	8.30e-06	ENSP00000250448,ENSP00000280481,ENSP00000296839,ENSP00000349041,ENSP00000351209,ENSP00000360762,ENSP00000363081,ENSP00000368104,ENSP00000368683,ENSP00000370256,ENSP00000388620,ENSP00000398736	ANKRD1,BMP2,CYR61,DKK1,EDN1,EOMES,EPHA2,FOXA1,FOXC1,FOXQ1,FREM2,NRARP
GO:0065009	regulation of molecular function	30	3322	8.30e-06	ENSP00000239223,ENSP00000243924,ENSP00000250448,ENSP00000278282,ENSP00000305372,ENSP00000305651,ENSP00000306512,ENSP00000306884,ENSP00000340594,ENSP00000344479,ENSP00000351209,ENSP00000351908,ENSP00000356438,ENSP00000360266,ENSP00000360891,ENSP00000361199,ENSP00000361405,ENSP00000363081,ENSP00000363689,ENSP00000365280,ENSP00000366702,ENSP00000368104,ENSP00000368683,ENSP00000370256,ENSP00000371420…	ABL2,ADRB2,BCL6,BMP2,C10orf99,CXCL10,CXCL11,CXCL8,CYR61,DKK1,DUSP1,EDN1,EPHA2,ERRFI1,FOXA1,FOXC1,GPNMB,ID1,ID3,IFIT2,JUN,MAP3K5,MMP9,NR4A2,PI3,PTGS2,SCGB1A1,SYDE2,TXNIP,ZFP36
GO:0080090	regulation of primary metabolic process	42	5982	8.30e-06	ENSP00000234198,ENSP00000239223,ENSP00000243924,ENSP00000245919,ENSP00000250448,ENSP00000252818,ENSP00000255465,ENSP00000259486,ENSP00000278282,ENSP00000296839,ENSP00000305372,ENSP00000305651,ENSP00000306157,ENSP00000328364,ENSP00000332325,ENSP00000340864,ENSP00000344352,ENSP00000344479,ENSP00000345681,ENSP00000349041,ENSP00000351209,ENSP00000351908,ENSP00000356438,ENSP00000360266,ENSP00000360762…	ADRB2,ANKRD1,ATF3,BCL6,BMP2,C1QTNF1,CCNA1,CEBPD,CXCL10,CYR61,DKK1,DLX2,DUSP1,EDN1,ENPP2,EOMES,EPHA2,ERRFI1,FOSB,FOXA1,FOXC1,FOXP2,FOXQ1,GATA2,GPNMB,ID1,ID3,IL7R,JUN,JUND,MAFA,MAP3K5,MMP9,NR4A2,NRARP,NUPR1,PI3,PTGS2,SCGB1A1,TXNIP,ZFP36,ZNF703
GO:0051173	positive regulation of nitrogen compound metabolic process	28	2946	8.85e-06	ENSP00000234198,ENSP00000245919,ENSP00000250448,ENSP00000252818,ENSP00000259486,ENSP00000305372,ENSP00000305651,ENSP00000328364,ENSP00000340864,ENSP00000344352,ENSP00000344479,ENSP00000345681,ENSP00000351908,ENSP00000356438,ENSP00000360266,ENSP00000360762,ENSP00000361405,ENSP00000363081,ENSP00000368104,ENSP00000368683,ENSP00000370256,ENSP00000371420,ENSP00000379003,ENSP00000384371,ENSP00000386165…	ADRB2,ANKRD1,ATF3,BCL6,BMP2,C1QTNF1,CEBPD,CXCL10,CYR61,DKK1,DLX2,EDN1,ENPP2,EOMES,FOSB,FOXA1,FOXC1,GATA2,GPNMB,JUN,JUND,MAFA,MAP3K5,MMP9,NR4A2,NUPR1,PTGS2,ZFP36
GO:0010038	response to metal ion	10	339	9.29e-06	ENSP00000239223,ENSP00000245185,ENSP00000245919,ENSP00000252818,ENSP00000295522,ENSP00000356438,ENSP00000360266,ENSP00000361405,ENSP00000368683,ENSP00000462521	CLDN1,DUSP1,EDN1,FOSB,JUN,JUND,MMP9,MT2A,PTGS2,TXNIP
GO:0043069	negative regulation of programmed cell death	15	873	9.29e-06	ENSP00000239223,ENSP00000306157,ENSP00000344479,ENSP00000345681,ENSP00000351957,ENSP00000356438,ENSP00000360266,ENSP00000361405,ENSP00000363081,ENSP00000365280,ENSP00000365465,ENSP00000368683,ENSP00000370256,ENSP00000384371,ENSP00000398736	BCL6,CDSN,CYR61,DKK1,DUSP1,EDN1,FOXC1,GATA2,ID1,IL7R,JUN,MMP9,NR4A2,PDE3A,PTGS2
GO:0031399	regulation of protein modification process	21	1747	1.08e-05	ENSP00000239223,ENSP00000259486,ENSP00000305372,ENSP00000305651,ENSP00000340864,ENSP00000344352,ENSP00000345681,ENSP00000351209,ENSP00000351908,ENSP00000356438,ENSP00000360266,ENSP00000361405,ENSP00000363081,ENSP00000365280,ENSP00000366702,ENSP00000368104,ENSP00000368683,ENSP00000371420,ENSP00000379003,ENSP00000384371,ENSP00000398736	ADRB2,ATF3,BCL6,BMP2,C1QTNF1,CXCL10,CYR61,DKK1,DUSP1,EDN1,ENPP2,EPHA2,ERRFI1,GATA2,GPNMB,ID1,JUN,MAP3K5,MMP9,NUPR1,PTGS2
GO:0051254	positive regulation of RNA metabolic process	20	1596	1.13e-05	ENSP00000234198,ENSP00000245919,ENSP00000250448,ENSP00000252818,ENSP00000305372,ENSP00000305651,ENSP00000328364,ENSP00000344352,ENSP00000344479,ENSP00000345681,ENSP00000351908,ENSP00000360266,ENSP00000360762,ENSP00000368104,ENSP00000368683,ENSP00000370256,ENSP00000386165,ENSP00000388620,ENSP00000398736,ENSP00000469647	ADRB2,ANKRD1,ATF3,BMP2,CEBPD,CXCL10,CYR61,DLX2,EDN1,EOMES,FOSB,FOXA1,FOXC1,GATA2,JUN,JUND,MAFA,MAP3K5,NR4A2,ZFP36
GO:0009790	embryo development	15	890	1.14e-05	ENSP00000234198,ENSP00000239223,ENSP00000250448,ENSP00000280481,ENSP00000306512,ENSP00000345681,ENSP00000349041,ENSP00000361405,ENSP00000363081,ENSP00000363689,ENSP00000368104,ENSP00000368683,ENSP00000370256,ENSP00000388620,ENSP00000398736	BMP2,CXCL8,CYR61,DKK1,DLX2,DUSP1,EDN1,EOMES,FOXA1,FOXC1,FREM2,GATA2,ID3,MMP9,NRARP
GO:0060255	regulation of macromolecule metabolic process	42	6072	1.19e-05	ENSP00000234198,ENSP00000239223,ENSP00000243924,ENSP00000245919,ENSP00000250448,ENSP00000252818,ENSP00000255465,ENSP00000259486,ENSP00000278282,ENSP00000296839,ENSP00000305372,ENSP00000305651,ENSP00000306157,ENSP00000328364,ENSP00000332325,ENSP00000340864,ENSP00000344352,ENSP00000344479,ENSP00000345681,ENSP00000349041,ENSP00000351209,ENSP00000351908,ENSP00000356438,ENSP00000360266,ENSP00000360762…	ADRB2,ANKRD1,ATF3,BCL6,BMP2,C1QTNF1,CCNA1,CEBPD,CXCL10,CYR61,DKK1,DLX2,DUSP1,EDN1,ENPP2,EOMES,EPHA2,ERRFI1,FOSB,FOXA1,FOXC1,FOXP2,FOXQ1,GATA2,GPNMB,ID1,ID3,IL7R,JUN,JUND,MAFA,MAP3K5,MMP9,NR4A2,NRARP,NUPR1,PI3,PTGS2,SCGB1A1,TXNIP,ZFP36,ZNF703
GO:0019221	cytokine-mediated signaling pathway	13	655	1.21e-05	ENSP00000245185,ENSP00000257570,ENSP00000305651,ENSP00000306157,ENSP00000306512,ENSP00000306884,ENSP00000322788,ENSP00000356438,ENSP00000360891,ENSP00000361405,ENSP00000370256,ENSP00000384371,ENSP00000386165	BCL6,CEBPD,CXCL10,CXCL11,CXCL8,FOXC1,IFIT2,IL7R,MMP1,MMP9,MT2A,OASL,PTGS2
GO:2000112	regulation of cellular macromolecule biosynthetic process	33	4050	1.52e-05	ENSP00000234198,ENSP00000239223,ENSP00000245919,ENSP00000250448,ENSP00000252818,ENSP00000255465,ENSP00000278282,ENSP00000296839,ENSP00000305372,ENSP00000305651,ENSP00000328364,ENSP00000332325,ENSP00000344352,ENSP00000344479,ENSP00000345681,ENSP00000349041,ENSP00000351908,ENSP00000360266,ENSP00000360762,ENSP00000363081,ENSP00000363689,ENSP00000365280,ENSP00000368104,ENSP00000368683,ENSP00000370256…	ADRB2,ANKRD1,ATF3,BCL6,BMP2,CCNA1,CEBPD,CXCL10,CYR61,DKK1,DLX2,DUSP1,EDN1,EOMES,FOSB,FOXA1,FOXC1,FOXP2,FOXQ1,GATA2,ID1,ID3,JUN,JUND,MAFA,MAP3K5,NR4A2,NRARP,NUPR1,SCGB1A1,TXNIP,ZFP36,ZNF703
GO:0045765	regulation of angiogenesis	9	277	1.60e-05	ENSP00000259486,ENSP00000305651,ENSP00000306512,ENSP00000345681,ENSP00000351209,ENSP00000356438,ENSP00000365280,ENSP00000370256,ENSP00000371420	CXCL10,CXCL8,ENPP2,EPHA2,FOXC1,GATA2,GPNMB,ID1,PTGS2
GO:0035295	tube development	14	793	1.62e-05	ENSP00000250448,ENSP00000306512,ENSP00000345681,ENSP00000349041,ENSP00000351209,ENSP00000356438,ENSP00000360266,ENSP00000365280,ENSP00000366702,ENSP00000368104,ENSP00000368683,ENSP00000370256,ENSP00000386200,ENSP00000398736	BMP2,CXCL8,CYR61,EDN1,EPHA2,ERRFI1,FOXA1,FOXC1,FOXP2,GATA2,ID1,JUN,NRARP,PTGS2
GO:0048585	negative regulation of response to stimulus	19	1483	1.62e-05	ENSP00000234198,ENSP00000239223,ENSP00000305372,ENSP00000306157,ENSP00000306512,ENSP00000340864,ENSP00000344352,ENSP00000344479,ENSP00000345681,ENSP00000349041,ENSP00000351209,ENSP00000351957,ENSP00000356438,ENSP00000361405,ENSP00000363081,ENSP00000366702,ENSP00000368104,ENSP00000368683,ENSP00000384371	ADRB2,ATF3,BCL6,BMP2,C1QTNF1,CXCL8,DKK1,DLX2,DUSP1,EDN1,EPHA2,ERRFI1,GATA2,IL7R,MMP9,NR4A2,NRARP,PDE3A,PTGS2
GO:0022407	regulation of cell-cell adhesion	10	366	1.68e-05	ENSP00000250448,ENSP00000278282,ENSP00000306157,ENSP00000332325,ENSP00000340864,ENSP00000349041,ENSP00000365465,ENSP00000368104,ENSP00000371420,ENSP00000384371	BCL6,BMP2,C1QTNF1,CDSN,FOXA1,GPNMB,IL7R,NRARP,SCGB1A1,ZNF703
GO:0031325	positive regulation of cellular metabolic process	28	3060	1.74e-05	ENSP00000234198,ENSP00000245919,ENSP00000250448,ENSP00000252818,ENSP00000259486,ENSP00000305372,ENSP00000305651,ENSP00000328364,ENSP00000340864,ENSP00000344352,ENSP00000344479,ENSP00000345681,ENSP00000351908,ENSP00000356438,ENSP00000360266,ENSP00000360762,ENSP00000361405,ENSP00000363081,ENSP00000368104,ENSP00000368683,ENSP00000370256,ENSP00000371420,ENSP00000379003,ENSP00000384371,ENSP00000386165…	ADRB2,ANKRD1,ATF3,BCL6,BMP2,C1QTNF1,CEBPD,CXCL10,CYR61,DKK1,DLX2,EDN1,ENPP2,EOMES,FOSB,FOXA1,FOXC1,GATA2,GPNMB,JUN,JUND,MAFA,MAP3K5,MMP9,NR4A2,NUPR1,PTGS2,ZFP36
GO:0007517	muscle organ development	9	287	2.03e-05	ENSP00000305651,ENSP00000344352,ENSP00000360762,ENSP00000363689,ENSP00000368104,ENSP00000370256,ENSP00000379003,ENSP00000386200,ENSP00000388620	ANKRD1,ATF3,BMP2,CXCL10,EOMES,FOXC1,FOXP2,ID3,NUPR1
GO:0050794	regulation of cellular process	57	10484	2.14e-05	ENSP00000234198,ENSP00000239223,ENSP00000243924,ENSP00000245185,ENSP00000245919,ENSP00000250448,ENSP00000252818,ENSP00000255465,ENSP00000257570,ENSP00000259486,ENSP00000278282,ENSP00000279441,ENSP00000295522,ENSP00000296839,ENSP00000302569,ENSP00000305372,ENSP00000305651,ENSP00000306157,ENSP00000306512,ENSP00000306884,ENSP00000322788,ENSP00000328364,ENSP00000332325,ENSP00000340594,ENSP00000340864…	ABL2,ADRB2,ANKRD1,ATF3,BCL6,BMP2,C10orf99,C1QTNF1,CCNA1,CDSN,CEBPD,CLDN1,CLEC7A,CXCL10,CXCL11,CXCL8,CYR61,DKK1,DLX2,DUSP1,EDN1,ENPP2,EOMES,EPHA2,ERRFI1,FOSB,FOXA1,FOXC1,FOXP2,FOXQ1,GATA2,GPNMB,ID1,ID3,IFIT2,IL7R,JUN,JUND,MAFA,MAP3K5,MMP1,MMP10,MMP9,MT2A,NR4A2,NRARP,NUPR1,OASL,PDE3A,PI3,PTGS2,RND3,SCGB1A1,SYDE2,TXNIP,ZFP36,ZNF703
GO:0001932	regulation of protein phosphorylation	18	1370	2.23e-05	ENSP00000239223,ENSP00000259486,ENSP00000305372,ENSP00000305651,ENSP00000340864,ENSP00000344352,ENSP00000351209,ENSP00000351908,ENSP00000356438,ENSP00000360266,ENSP00000361405,ENSP00000363081,ENSP00000365280,ENSP00000366702,ENSP00000368104,ENSP00000368683,ENSP00000371420,ENSP00000398736	ADRB2,ATF3,BMP2,C1QTNF1,CXCL10,CYR61,DKK1,DUSP1,EDN1,ENPP2,EPHA2,ERRFI1,GPNMB,ID1,JUN,MAP3K5,MMP9,PTGS2
GO:0071363	cellular response to growth factor stimulus	11	477	2.23e-05	ENSP00000295522,ENSP00000306512,ENSP00000351957,ENSP00000360266,ENSP00000360762,ENSP00000365280,ENSP00000366702,ENSP00000368104,ENSP00000368683,ENSP00000370256,ENSP00000469647	ANKRD1,BMP2,CLDN1,CXCL8,EDN1,ERRFI1,FOXC1,ID1,JUN,PDE3A,ZFP36
GO:1903508	positive regulation of nucleic acid-templated transcription	19	1520	2.23e-05	ENSP00000234198,ENSP00000245919,ENSP00000250448,ENSP00000252818,ENSP00000305372,ENSP00000305651,ENSP00000328364,ENSP00000344352,ENSP00000344479,ENSP00000345681,ENSP00000351908,ENSP00000360266,ENSP00000360762,ENSP00000368104,ENSP00000368683,ENSP00000370256,ENSP00000386165,ENSP00000388620,ENSP00000398736	ADRB2,ANKRD1,ATF3,BMP2,CEBPD,CXCL10,CYR61,DLX2,EDN1,EOMES,FOSB,FOXA1,FOXC1,GATA2,JUN,JUND,MAFA,MAP3K5,NR4A2
GO:0001503	ossification	8	215	2.37e-05	ENSP00000252818,ENSP00000351209,ENSP00000356438,ENSP00000361405,ENSP00000368104,ENSP00000370256,ENSP00000371420,ENSP00000398736	BMP2,CYR61,EPHA2,FOXC1,GPNMB,JUND,MMP9,PTGS2
GO:0002376	immune system process	24	2370	2.43e-05	ENSP00000243924,ENSP00000245185,ENSP00000257570,ENSP00000259486,ENSP00000295522,ENSP00000302569,ENSP00000305651,ENSP00000306157,ENSP00000306512,ENSP00000306884,ENSP00000322788,ENSP00000345681,ENSP00000351209,ENSP00000351908,ENSP00000359490,ENSP00000360266,ENSP00000360891,ENSP00000361199,ENSP00000361405,ENSP00000368683,ENSP00000384371,ENSP00000388620,ENSP00000427562,ENSP00000445633	ABL2,BCL6,C10orf99,CLDN1,CLEC7A,CXCL10,CXCL11,CXCL8,EDN1,ENPP2,EOMES,EPHA2,GATA2,GBP4,HIST1H2BG,IFIT2,IL7R,JUN,MAP3K5,MMP1,MMP9,MT2A,OASL,PI3
GO:0001525	angiogenesis	9	297	2.53e-05	ENSP00000306512,ENSP00000349041,ENSP00000351209,ENSP00000356438,ENSP00000360266,ENSP00000365280,ENSP00000368683,ENSP00000370256,ENSP00000398736	CXCL8,CYR61,EDN1,EPHA2,FOXC1,ID1,JUN,NRARP,PTGS2
GO:0071396	cellular response to lipid	11	486	2.53e-05	ENSP00000295522,ENSP00000305651,ENSP00000306512,ENSP00000332325,ENSP00000344479,ENSP00000360762,ENSP00000363689,ENSP00000366702,ENSP00000368683,ENSP00000427562,ENSP00000469647	ABL2,ANKRD1,CLDN1,CXCL10,CXCL8,EDN1,ERRFI1,ID3,NR4A2,ZFP36,ZNF703
GO:0022603	regulation of anatomical structure morphogenesis	15	961	2.54e-05	ENSP00000259486,ENSP00000305651,ENSP00000306512,ENSP00000345681,ENSP00000349041,ENSP00000351209,ENSP00000356438,ENSP00000363081,ENSP00000365280,ENSP00000368104,ENSP00000368683,ENSP00000370256,ENSP00000371420,ENSP00000384371,ENSP00000386200	BCL6,BMP2,CXCL10,CXCL8,DKK1,EDN1,ENPP2,EPHA2,FOXC1,FOXP2,GATA2,GPNMB,ID1,NRARP,PTGS2
GO:0010648	negative regulation of cell communication	17	1255	2.99e-05	ENSP00000234198,ENSP00000239223,ENSP00000305372,ENSP00000306512,ENSP00000344352,ENSP00000344479,ENSP00000345681,ENSP00000349041,ENSP00000351209,ENSP00000351957,ENSP00000356438,ENSP00000361405,ENSP00000363081,ENSP00000366702,ENSP00000368104,ENSP00000368683,ENSP00000384371	ADRB2,ATF3,BCL6,BMP2,CXCL8,DKK1,DLX2,DUSP1,EDN1,EPHA2,ERRFI1,GATA2,MMP9,NR4A2,NRARP,PDE3A,PTGS2
GO:0006955	immune response	19	1560	3.02e-05	ENSP00000243924,ENSP00000245185,ENSP00000257570,ENSP00000259486,ENSP00000295522,ENSP00000302569,ENSP00000305651,ENSP00000306157,ENSP00000306512,ENSP00000306884,ENSP00000351908,ENSP00000359490,ENSP00000360891,ENSP00000361405,ENSP00000368683,ENSP00000384371,ENSP00000388620,ENSP00000427562,ENSP00000445633	ABL2,BCL6,CLDN1,CLEC7A,CXCL10,CXCL11,CXCL8,EDN1,ENPP2,EOMES,GBP4,HIST1H2BG,IFIT2,IL7R,MAP3K5,MMP9,MT2A,OASL,PI3
GO:0023057	negative regulation of signaling	17	1258	3.02e-05	ENSP00000234198,ENSP00000239223,ENSP00000305372,ENSP00000306512,ENSP00000344352,ENSP00000344479,ENSP00000345681,ENSP00000349041,ENSP00000351209,ENSP00000351957,ENSP00000356438,ENSP00000361405,ENSP00000363081,ENSP00000366702,ENSP00000368104,ENSP00000368683,ENSP00000384371	ADRB2,ATF3,BCL6,BMP2,CXCL8,DKK1,DLX2,DUSP1,EDN1,EPHA2,ERRFI1,GATA2,MMP9,NR4A2,NRARP,PDE3A,PTGS2
GO:0046677	response to antibiotic	9	305	3.02e-05	ENSP00000239223,ENSP00000278282,ENSP00000295522,ENSP00000351908,ENSP00000360266,ENSP00000363689,ENSP00000365280,ENSP00000368683,ENSP00000462521	CLDN1,DUSP1,EDN1,ID1,ID3,JUN,MAP3K5,SCGB1A1,TXNIP
GO:0050678	regulation of epithelial cell proliferation	9	311	3.44e-05	ENSP00000332325,ENSP00000345681,ENSP00000349041,ENSP00000360266,ENSP00000365280,ENSP00000366702,ENSP00000368104,ENSP00000386200,ENSP00000469647	BMP2,ERRFI1,FOXP2,GATA2,ID1,JUN,NRARP,ZFP36,ZNF703
GO:0071407	cellular response to organic cyclic compound	11	505	3.44e-05	ENSP00000332325,ENSP00000344479,ENSP00000351957,ENSP00000356438,ENSP00000360762,ENSP00000363689,ENSP00000365280,ENSP00000366702,ENSP00000368104,ENSP00000368683,ENSP00000469647	ANKRD1,BMP2,EDN1,ERRFI1,ID1,ID3,NR4A2,PDE3A,PTGS2,ZFP36,ZNF703
GO:0043066	negative regulation of apoptotic process	14	859	3.47e-05	ENSP00000239223,ENSP00000306157,ENSP00000344479,ENSP00000345681,ENSP00000351957,ENSP00000356438,ENSP00000360266,ENSP00000361405,ENSP00000363081,ENSP00000365280,ENSP00000368683,ENSP00000370256,ENSP00000384371,ENSP00000398736	BCL6,CYR61,DKK1,DUSP1,EDN1,FOXC1,GATA2,ID1,IL7R,JUN,MMP9,NR4A2,PDE3A,PTGS2
GO:0051726	regulation of cell cycle	16	1129	3.47e-05	ENSP00000239223,ENSP00000250448,ENSP00000252818,ENSP00000306512,ENSP00000332325,ENSP00000351957,ENSP00000356438,ENSP00000360266,ENSP00000361199,ENSP00000363689,ENSP00000368104,ENSP00000368683,ENSP00000370256,ENSP00000371420,ENSP00000379003,ENSP00000384371	BCL6,BMP2,C10orf99,CXCL8,DUSP1,EDN1,FOXA1,FOXC1,GPNMB,ID3,JUN,JUND,NUPR1,PDE3A,PTGS2,ZNF703
GO:0009887	animal organ morphogenesis	14	865	3.72e-05	ENSP00000234198,ENSP00000250448,ENSP00000345681,ENSP00000351209,ENSP00000360266,ENSP00000360762,ENSP00000363689,ENSP00000365280,ENSP00000365465,ENSP00000366702,ENSP00000368104,ENSP00000368683,ENSP00000370256,ENSP00000398736	ANKRD1,BMP2,CDSN,CYR61,DLX2,EDN1,EPHA2,ERRFI1,FOXA1,FOXC1,GATA2,ID1,ID3,JUN
GO:0045893	positive regulation of transcription, DNA-templated	18	1435	3.83e-05	ENSP00000234198,ENSP00000245919,ENSP00000250448,ENSP00000252818,ENSP00000305372,ENSP00000305651,ENSP00000328364,ENSP00000344352,ENSP00000344479,ENSP00000345681,ENSP00000351908,ENSP00000360266,ENSP00000368104,ENSP00000368683,ENSP00000370256,ENSP00000386165,ENSP00000388620,ENSP00000398736	ADRB2,ATF3,BMP2,CEBPD,CXCL10,CYR61,DLX2,EDN1,EOMES,FOSB,FOXA1,FOXC1,GATA2,JUN,JUND,MAFA,MAP3K5,NR4A2
GO:0009968	negative regulation of signal transduction	16	1160	4.76e-05	ENSP00000234198,ENSP00000239223,ENSP00000305372,ENSP00000306512,ENSP00000344352,ENSP00000344479,ENSP00000345681,ENSP00000349041,ENSP00000351209,ENSP00000351957,ENSP00000356438,ENSP00000361405,ENSP00000363081,ENSP00000366702,ENSP00000368104,ENSP00000384371	ADRB2,ATF3,BCL6,BMP2,CXCL8,DKK1,DLX2,DUSP1,EPHA2,ERRFI1,GATA2,MMP9,NR4A2,NRARP,PDE3A,PTGS2
GO:0010468	regulation of gene expression	34	4533	5.24e-05	ENSP00000234198,ENSP00000245919,ENSP00000250448,ENSP00000252818,ENSP00000255465,ENSP00000278282,ENSP00000296839,ENSP00000305372,ENSP00000305651,ENSP00000306157,ENSP00000328364,ENSP00000332325,ENSP00000340864,ENSP00000344352,ENSP00000344479,ENSP00000345681,ENSP00000349041,ENSP00000351908,ENSP00000360266,ENSP00000360762,ENSP00000363081,ENSP00000363689,ENSP00000365280,ENSP00000368104,ENSP00000368683…	ADRB2,ANKRD1,ATF3,BCL6,BMP2,C1QTNF1,CCNA1,CEBPD,CXCL10,CYR61,DKK1,DLX2,EDN1,EOMES,FOSB,FOXA1,FOXC1,FOXP2,FOXQ1,GATA2,ID1,ID3,IL7R,JUN,JUND,MAFA,MAP3K5,NR4A2,NRARP,NUPR1,SCGB1A1,TXNIP,ZFP36,ZNF703
GO:0051093	negative regulation of developmental process	14	910	6.36e-05	ENSP00000234198,ENSP00000250448,ENSP00000305372,ENSP00000305651,ENSP00000345681,ENSP00000349041,ENSP00000363081,ENSP00000363689,ENSP00000365280,ENSP00000365465,ENSP00000368104,ENSP00000370256,ENSP00000384371,ENSP00000469647	ADRB2,BCL6,BMP2,CDSN,CXCL10,DKK1,DLX2,FOXA1,FOXC1,GATA2,ID1,ID3,NRARP,ZFP36
GO:0048870	cell motility	14	914	6.65e-05	ENSP00000259486,ENSP00000305651,ENSP00000306512,ENSP00000306884,ENSP00000322788,ENSP00000344479,ENSP00000345681,ENSP00000351209,ENSP00000361199,ENSP00000361405,ENSP00000365280,ENSP00000370256,ENSP00000374490,ENSP00000398736	C10orf99,CXCL10,CXCL11,CXCL8,CYR61,DNAH17,ENPP2,EPHA2,FOXC1,GATA2,ID1,MMP1,MMP9,NR4A2
GO:0009628	response to abiotic stimulus	15	1052	6.66e-05	ENSP00000239223,ENSP00000245919,ENSP00000252818,ENSP00000295522,ENSP00000305372,ENSP00000305651,ENSP00000344479,ENSP00000356438,ENSP00000360266,ENSP00000360762,ENSP00000366702,ENSP00000368104,ENSP00000368683,ENSP00000386200,ENSP00000462521	ADRB2,ANKRD1,BMP2,CLDN1,CXCL10,DUSP1,EDN1,ERRFI1,FOSB,FOXP2,JUN,JUND,NR4A2,PTGS2,TXNIP
GO:0050679	positive regulation of epithelial cell proliferation	7	178	6.81e-05	ENSP00000332325,ENSP00000345681,ENSP00000349041,ENSP00000360266,ENSP00000365280,ENSP00000368104,ENSP00000386200	BMP2,FOXP2,GATA2,ID1,JUN,NRARP,ZNF703
GO:0030278	regulation of ossification	7	181	7.52e-05	ENSP00000252818,ENSP00000305372,ENSP00000363081,ENSP00000363689,ENSP00000365280,ENSP00000368104,ENSP00000398736	ADRB2,BMP2,CYR61,DKK1,ID1,ID3,JUND
GO:0031328	positive regulation of cellular biosynthetic process	20	1846	7.86e-05	ENSP00000234198,ENSP00000245919,ENSP00000250448,ENSP00000252818,ENSP00000305372,ENSP00000305651,ENSP00000328364,ENSP00000344352,ENSP00000344479,ENSP00000345681,ENSP00000351908,ENSP00000356438,ENSP00000360266,ENSP00000360762,ENSP00000368104,ENSP00000368683,ENSP00000370256,ENSP00000386165,ENSP00000388620,ENSP00000398736	ADRB2,ANKRD1,ATF3,BMP2,CEBPD,CXCL10,CYR61,DLX2,EDN1,EOMES,FOSB,FOXA1,FOXC1,GATA2,JUN,JUND,MAFA,MAP3K5,NR4A2,PTGS2
GO:1901654	response to ketone	7	183	7.97e-05	ENSP00000239223,ENSP00000245919,ENSP00000295522,ENSP00000366702,ENSP00000368683,ENSP00000386200,ENSP00000462521	CLDN1,DUSP1,EDN1,ERRFI1,FOSB,FOXP2,TXNIP
GO:0045596	negative regulation of cell differentiation	12	683	8.86e-05	ENSP00000234198,ENSP00000250448,ENSP00000305651,ENSP00000345681,ENSP00000349041,ENSP00000363081,ENSP00000363689,ENSP00000365280,ENSP00000365465,ENSP00000368104,ENSP00000384371,ENSP00000469647	BCL6,BMP2,CDSN,CXCL10,DKK1,DLX2,FOXA1,GATA2,ID1,ID3,NRARP,ZFP36
GO:0000302	response to reactive oxygen species	7	189	9.67e-05	ENSP00000239223,ENSP00000278282,ENSP00000351908,ENSP00000360266,ENSP00000361405,ENSP00000368683,ENSP00000462521	DUSP1,EDN1,JUN,MAP3K5,MMP9,SCGB1A1,TXNIP
GO:0048584	positive regulation of response to stimulus	21	2054	0.00010	ENSP00000250448,ENSP00000302569,ENSP00000305372,ENSP00000305651,ENSP00000306157,ENSP00000306512,ENSP00000306884,ENSP00000340864,ENSP00000344352,ENSP00000345681,ENSP00000349041,ENSP00000351908,ENSP00000356438,ENSP00000360266,ENSP00000360762,ENSP00000361405,ENSP00000363081,ENSP00000368104,ENSP00000368683,ENSP00000371420,ENSP00000398736	ADRB2,ANKRD1,ATF3,BMP2,C1QTNF1,CLEC7A,CXCL10,CXCL11,CXCL8,CYR61,DKK1,EDN1,FOXA1,GATA2,GPNMB,IL7R,JUN,MAP3K5,MMP9,NRARP,PTGS2
GO:0070372	regulation of ERK1 and ERK2 cascade	8	274	0.00011	ENSP00000239223,ENSP00000344352,ENSP00000351209,ENSP00000360266,ENSP00000366702,ENSP00000368104,ENSP00000371420,ENSP00000398736	ATF3,BMP2,CYR61,DUSP1,EPHA2,ERRFI1,GPNMB,JUN
GO:0006979	response to oxidative stress	9	373	0.00012	ENSP00000239223,ENSP00000278282,ENSP00000344479,ENSP00000351908,ENSP00000356438,ENSP00000360266,ENSP00000361405,ENSP00000368683,ENSP00000462521	DUSP1,EDN1,JUN,MAP3K5,MMP9,NR4A2,PTGS2,SCGB1A1,TXNIP
GO:1904707	positive regulation of vascular smooth muscle cell proliferation	4	32	0.00012	ENSP00000351908,ENSP00000360266,ENSP00000361405,ENSP00000368683	EDN1,JUN,MAP3K5,MMP9
GO:0051592	response to calcium ion	6	129	0.00013	ENSP00000239223,ENSP00000245919,ENSP00000252818,ENSP00000360266,ENSP00000368683,ENSP00000462521	DUSP1,EDN1,FOSB,JUN,JUND,TXNIP
GO:0007507	heart development	10	485	0.00014	ENSP00000280481,ENSP00000360266,ENSP00000360762,ENSP00000363689,ENSP00000365280,ENSP00000368104,ENSP00000368683,ENSP00000370256,ENSP00000388620,ENSP00000398736	ANKRD1,BMP2,CYR61,EDN1,EOMES,FOXC1,FREM2,ID1,ID3,JUN
GO:0001944	vasculature development	10	487	0.00015	ENSP00000306512,ENSP00000349041,ENSP00000351209,ENSP00000356438,ENSP00000360266,ENSP00000365280,ENSP00000366702,ENSP00000368683,ENSP00000370256,ENSP00000398736	CXCL8,CYR61,EDN1,EPHA2,ERRFI1,FOXC1,ID1,JUN,NRARP,PTGS2
GO:0010720	positive regulation of cell development	10	491	0.00016	ENSP00000234198,ENSP00000250448,ENSP00000345681,ENSP00000351957,ENSP00000360762,ENSP00000363081,ENSP00000368104,ENSP00000368683,ENSP00000384371,ENSP00000427562	ABL2,ANKRD1,BCL6,BMP2,DKK1,DLX2,EDN1,FOXA1,GATA2,PDE3A
GO:0032268	regulation of cellular protein metabolic process	23	2486	0.00016	ENSP00000239223,ENSP00000243924,ENSP00000259486,ENSP00000305372,ENSP00000305651,ENSP00000340864,ENSP00000344352,ENSP00000345681,ENSP00000351209,ENSP00000351908,ENSP00000356438,ENSP00000360266,ENSP00000361405,ENSP00000363081,ENSP00000365280,ENSP00000366702,ENSP00000368104,ENSP00000368683,ENSP00000371420,ENSP00000379003,ENSP00000384371,ENSP00000398736,ENSP00000469647	ADRB2,ATF3,BCL6,BMP2,C1QTNF1,CXCL10,CYR61,DKK1,DUSP1,EDN1,ENPP2,EPHA2,ERRFI1,GATA2,GPNMB,ID1,JUN,MAP3K5,MMP9,NUPR1,PI3,PTGS2,ZFP36
GO:0040011	locomotion	15	1144	0.00016	ENSP00000259486,ENSP00000305651,ENSP00000306512,ENSP00000306884,ENSP00000322788,ENSP00000344479,ENSP00000345681,ENSP00000351209,ENSP00000361199,ENSP00000361405,ENSP00000365280,ENSP00000370256,ENSP00000371420,ENSP00000374490,ENSP00000398736	C10orf99,CXCL10,CXCL11,CXCL8,CYR61,DNAH17,ENPP2,EPHA2,FOXC1,GATA2,GPNMB,ID1,MMP1,MMP9,NR4A2
GO:0010632	regulation of epithelial cell migration	7	209	0.00017	ENSP00000259486,ENSP00000345681,ENSP00000351209,ENSP00000356438,ENSP00000360266,ENSP00000361405,ENSP00000368683	EDN1,ENPP2,EPHA2,GATA2,JUN,MMP9,PTGS2
GO:0010634	positive regulation of epithelial cell migration	6	136	0.00017	ENSP00000259486,ENSP00000345681,ENSP00000356438,ENSP00000360266,ENSP00000361405,ENSP00000368683	EDN1,ENPP2,GATA2,JUN,MMP9,PTGS2
GO:0010647	positive regulation of cell communication	18	1631	0.00018	ENSP00000250448,ENSP00000305372,ENSP00000305651,ENSP00000306157,ENSP00000306884,ENSP00000340864,ENSP00000344352,ENSP00000349041,ENSP00000351908,ENSP00000356438,ENSP00000360266,ENSP00000360762,ENSP00000361405,ENSP00000363081,ENSP00000368104,ENSP00000368683,ENSP00000371420,ENSP00000398736	ADRB2,ANKRD1,ATF3,BMP2,C1QTNF1,CXCL10,CXCL11,CYR61,DKK1,EDN1,FOXA1,GPNMB,IL7R,JUN,MAP3K5,MMP9,NRARP,PTGS2
GO:0035239	tube morphogenesis	11	615	0.00018	ENSP00000250448,ENSP00000306512,ENSP00000349041,ENSP00000351209,ENSP00000356438,ENSP00000360266,ENSP00000365280,ENSP00000368104,ENSP00000368683,ENSP00000370256,ENSP00000398736	BMP2,CXCL8,CYR61,EDN1,EPHA2,FOXA1,FOXC1,ID1,JUN,NRARP,PTGS2
GO:0046683	response to organophosphorus	6	138	0.00018	ENSP00000239223,ENSP00000245919,ENSP00000252818,ENSP00000351957,ENSP00000356438,ENSP00000360266	DUSP1,FOSB,JUN,JUND,PDE3A,PTGS2
GO:0048661	positive regulation of smooth muscle cell proliferation	5	80	0.00018	ENSP00000351908,ENSP00000356438,ENSP00000360266,ENSP00000361405,ENSP00000368683	EDN1,JUN,MAP3K5,MMP9,PTGS2
GO:0023056	positive regulation of signaling	18	1638	0.00019	ENSP00000250448,ENSP00000305372,ENSP00000305651,ENSP00000306157,ENSP00000306884,ENSP00000340864,ENSP00000344352,ENSP00000349041,ENSP00000351908,ENSP00000356438,ENSP00000360266,ENSP00000360762,ENSP00000361405,ENSP00000363081,ENSP00000368104,ENSP00000368683,ENSP00000371420,ENSP00000398736	ADRB2,ANKRD1,ATF3,BMP2,C1QTNF1,CXCL10,CXCL11,CYR61,DKK1,EDN1,FOXA1,GPNMB,IL7R,JUN,MAP3K5,MMP9,NRARP,PTGS2
GO:0032879	regulation of localization	23	2524	0.00019	ENSP00000259486,ENSP00000279441,ENSP00000305372,ENSP00000305651,ENSP00000306512,ENSP00000306884,ENSP00000332325,ENSP00000340864,ENSP00000345681,ENSP00000351209,ENSP00000356438,ENSP00000360266,ENSP00000360762,ENSP00000361199,ENSP00000361405,ENSP00000363081,ENSP00000368104,ENSP00000368683,ENSP00000371420,ENSP00000384371,ENSP00000398736,ENSP00000427562,ENSP00000469647	ABL2,ADRB2,ANKRD1,BCL6,BMP2,C10orf99,C1QTNF1,CXCL10,CXCL11,CXCL8,CYR61,DKK1,EDN1,ENPP2,EPHA2,GATA2,GPNMB,JUN,MMP10,MMP9,PTGS2,ZFP36,ZNF703
GO:0045746	negative regulation of Notch signaling pathway	4	37	0.00019	ENSP00000234198,ENSP00000345681,ENSP00000349041,ENSP00000384371	BCL6,DLX2,GATA2,NRARP
GO:0071560	cellular response to transforming growth factor beta stimulus	6	140	0.00019	ENSP00000295522,ENSP00000351957,ENSP00000360266,ENSP00000360762,ENSP00000365280,ENSP00000368683	ANKRD1,CLDN1,EDN1,ID1,JUN,PDE3A
GO:0008544	epidermis development	9	403	0.00020	ENSP00000222032,ENSP00000243924,ENSP00000296839,ENSP00000351209,ENSP00000357751,ENSP00000357776,ENSP00000363081,ENSP00000365465,ENSP00000462521	CDSN,CNFN,DKK1,EPHA2,FOXQ1,LCE3D,PI3,SPRR1A,TXNIP
GO:0034612	response to tumor necrosis factor	7	217	0.00020	ENSP00000295522,ENSP00000306512,ENSP00000351908,ENSP00000356438,ENSP00000360762,ENSP00000368683,ENSP00000469647	ANKRD1,CLDN1,CXCL8,EDN1,MAP3K5,PTGS2,ZFP36
GO:0001649	osteoblast differentiation	5	83	0.00021	ENSP00000252818,ENSP00000351209,ENSP00000368104,ENSP00000371420,ENSP00000398736	BMP2,CYR61,EPHA2,GPNMB,JUND
GO:0009967	positive regulation of signal transduction	17	1493	0.00022	ENSP00000250448,ENSP00000305372,ENSP00000305651,ENSP00000306157,ENSP00000306884,ENSP00000340864,ENSP00000344352,ENSP00000349041,ENSP00000351908,ENSP00000360266,ENSP00000360762,ENSP00000361405,ENSP00000363081,ENSP00000368104,ENSP00000368683,ENSP00000371420,ENSP00000398736	ADRB2,ANKRD1,ATF3,BMP2,C1QTNF1,CXCL10,CXCL11,CYR61,DKK1,EDN1,FOXA1,GPNMB,IL7R,JUN,MAP3K5,MMP9,NRARP
GO:0045616	regulation of keratinocyte differentiation	4	40	0.00023	ENSP00000365465,ENSP00000366702,ENSP00000370256,ENSP00000469647	CDSN,ERRFI1,FOXC1,ZFP36
GO:0071364	cellular response to epidermal growth factor stimulus	4	40	0.00023	ENSP00000365280,ENSP00000366702,ENSP00000370256,ENSP00000469647	ERRFI1,FOXC1,ID1,ZFP36
GO:0003002	regionalization	8	313	0.00024	ENSP00000234198,ENSP00000250448,ENSP00000349041,ENSP00000363081,ENSP00000368104,ENSP00000368683,ENSP00000370256,ENSP00000388620	BMP2,DKK1,DLX2,EDN1,EOMES,FOXA1,FOXC1,NRARP
GO:0022414	reproductive process	16	1350	0.00024	ENSP00000243924,ENSP00000245919,ENSP00000250448,ENSP00000255465,ENSP00000278282,ENSP00000345681,ENSP00000351957,ENSP00000356438,ENSP00000361405,ENSP00000368683,ENSP00000369318,ENSP00000370256,ENSP00000379003,ENSP00000384371,ENSP00000388620,ENSP00000398736	BCL6,CCNA1,CYR61,EDN1,EOMES,FOSB,FOXA1,FOXC1,GATA2,MMP9,NUPR1,PDE3A,PI3,PTGS2,RHOBTB3,SCGB1A1
GO:0014074	response to purine-containing compound	6	151	0.00026	ENSP00000239223,ENSP00000245919,ENSP00000252818,ENSP00000351957,ENSP00000356438,ENSP00000360266	DUSP1,FOSB,JUN,JUND,PDE3A,PTGS2
GO:0001101	response to acid chemical	8	323	0.00029	ENSP00000239223,ENSP00000278282,ENSP00000295522,ENSP00000356438,ENSP00000363081,ENSP00000363689,ENSP00000368683,ENSP00000427562	ABL2,CLDN1,DKK1,DUSP1,EDN1,ID3,PTGS2,SCGB1A1
GO:0048598	embryonic morphogenesis	10	545	0.00033	ENSP00000234198,ENSP00000239223,ENSP00000280481,ENSP00000345681,ENSP00000361405,ENSP00000363081,ENSP00000368683,ENSP00000370256,ENSP00000388620,ENSP00000398736	CYR61,DKK1,DLX2,DUSP1,EDN1,EOMES,FOXC1,FREM2,GATA2,MMP9
GO:0050790	regulation of catalytic activity	21	2249	0.00033	ENSP00000239223,ENSP00000243924,ENSP00000278282,ENSP00000305372,ENSP00000305651,ENSP00000340594,ENSP00000344479,ENSP00000351209,ENSP00000351908,ENSP00000356438,ENSP00000360266,ENSP00000361405,ENSP00000363081,ENSP00000366702,ENSP00000368104,ENSP00000368683,ENSP00000384371,ENSP00000398736,ENSP00000427562,ENSP00000462521,ENSP00000469647	ABL2,ADRB2,BCL6,BMP2,CXCL10,CYR61,DKK1,DUSP1,EDN1,EPHA2,ERRFI1,JUN,MAP3K5,MMP9,NR4A2,PI3,PTGS2,SCGB1A1,SYDE2,TXNIP,ZFP36
GO:0043009	chordate embryonic development	10	550	0.00035	ENSP00000234198,ENSP00000250448,ENSP00000345681,ENSP00000349041,ENSP00000363081,ENSP00000368104,ENSP00000368683,ENSP00000370256,ENSP00000388620,ENSP00000398736	BMP2,CYR61,DKK1,DLX2,EDN1,EOMES,FOXA1,FOXC1,GATA2,NRARP
GO:0016477	cell migration	12	812	0.00038	ENSP00000305651,ENSP00000306512,ENSP00000306884,ENSP00000322788,ENSP00000344479,ENSP00000345681,ENSP00000351209,ENSP00000361199,ENSP00000361405,ENSP00000365280,ENSP00000370256,ENSP00000398736	C10orf99,CXCL10,CXCL11,CXCL8,CYR61,EPHA2,FOXC1,GATA2,ID1,MMP1,MMP9,NR4A2
GO:0045666	positive regulation of neuron differentiation	8	337	0.00038	ENSP00000234198,ENSP00000250448,ENSP00000345681,ENSP00000360762,ENSP00000363081,ENSP00000368104,ENSP00000384371,ENSP00000427562	ABL2,ANKRD1,BCL6,BMP2,DKK1,DLX2,FOXA1,GATA2
GO:0001763	morphogenesis of a branching structure	6	169	0.00046	ENSP00000234198,ENSP00000250448,ENSP00000349041,ENSP00000351209,ENSP00000368104,ENSP00000368683	BMP2,DLX2,EDN1,EPHA2,FOXA1,NRARP
GO:0044092	negative regulation of molecular function	14	1119	0.00047	ENSP00000239223,ENSP00000243924,ENSP00000278282,ENSP00000305372,ENSP00000356438,ENSP00000360266,ENSP00000360891,ENSP00000361405,ENSP00000363081,ENSP00000363689,ENSP00000365280,ENSP00000366702,ENSP00000462521,ENSP00000469647	ADRB2,DKK1,DUSP1,ERRFI1,ID1,ID3,IFIT2,JUN,MMP9,PI3,PTGS2,SCGB1A1,TXNIP,ZFP36
GO:0010469	regulation of signaling receptor activity	10	577	0.00050	ENSP00000305372,ENSP00000305651,ENSP00000306512,ENSP00000306884,ENSP00000361199,ENSP00000363081,ENSP00000366702,ENSP00000368104,ENSP00000368683,ENSP00000371420	ADRB2,BMP2,C10orf99,CXCL10,CXCL11,CXCL8,DKK1,EDN1,ERRFI1,GPNMB
GO:0051098	regulation of binding	8	356	0.00053	ENSP00000305372,ENSP00000360266,ENSP00000360891,ENSP00000361405,ENSP00000363081,ENSP00000365280,ENSP00000368104,ENSP00000370256	ADRB2,BMP2,DKK1,FOXC1,ID1,IFIT2,JUN,MMP9
GO:0060284	regulation of cell development	12	846	0.00054	ENSP00000234198,ENSP00000250448,ENSP00000345681,ENSP00000351957,ENSP00000360762,ENSP00000363081,ENSP00000365280,ENSP00000368104,ENSP00000368683,ENSP00000384371,ENSP00000388620,ENSP00000427562	ABL2,ANKRD1,BCL6,BMP2,DKK1,DLX2,EDN1,EOMES,FOXA1,GATA2,ID1,PDE3A
GO:0001706	endoderm formation	4	52	0.00055	ENSP00000239223,ENSP00000361405,ENSP00000363081,ENSP00000388620	DKK1,DUSP1,EOMES,MMP9
GO:0009636	response to toxic substance	9	468	0.00055	ENSP00000239223,ENSP00000295522,ENSP00000344479,ENSP00000351908,ENSP00000356438,ENSP00000360266,ENSP00000368683,ENSP00000379003,ENSP00000462521	CLDN1,DUSP1,EDN1,JUN,MAP3K5,NR4A2,NUPR1,PTGS2,TXNIP
GO:0035914	skeletal muscle cell differentiation	4	52	0.00055	ENSP00000344352,ENSP00000360762,ENSP00000379003,ENSP00000388620	ANKRD1,ATF3,EOMES,NUPR1
GO:0031401	positive regulation of protein modification process	14	1149	0.00060	ENSP00000259486,ENSP00000305372,ENSP00000340864,ENSP00000351908,ENSP00000356438,ENSP00000360266,ENSP00000361405,ENSP00000363081,ENSP00000368104,ENSP00000368683,ENSP00000371420,ENSP00000379003,ENSP00000384371,ENSP00000398736	ADRB2,BCL6,BMP2,C1QTNF1,CYR61,DKK1,EDN1,ENPP2,GPNMB,JUN,MAP3K5,MMP9,NUPR1,PTGS2
GO:0030216	keratinocyte differentiation	7	267	0.00062	ENSP00000222032,ENSP00000243924,ENSP00000351209,ENSP00000357751,ENSP00000357776,ENSP00000365465,ENSP00000462521	CDSN,CNFN,EPHA2,LCE3D,PI3,SPRR1A,TXNIP
GO:0032963	collagen metabolic process	4	54	0.00062	ENSP00000279441,ENSP00000322788,ENSP00000361405,ENSP00000365280	ID1,MMP1,MMP10,MMP9
GO:0045664	regulation of neuron differentiation	10	595	0.00062	ENSP00000234198,ENSP00000250448,ENSP00000345681,ENSP00000360762,ENSP00000363081,ENSP00000365280,ENSP00000368104,ENSP00000384371,ENSP00000388620,ENSP00000427562	ABL2,ANKRD1,BCL6,BMP2,DKK1,DLX2,EOMES,FOXA1,GATA2,ID1
GO:0035994	response to muscle stretch	3	18	0.00063	ENSP00000360266,ENSP00000360762,ENSP00000368683	ANKRD1,EDN1,JUN
GO:0006954	inflammatory response	9	482	0.00067	ENSP00000302569,ENSP00000305651,ENSP00000306512,ENSP00000306884,ENSP00000356438,ENSP00000360266,ENSP00000368104,ENSP00000379003,ENSP00000384371	BCL6,BMP2,CLEC7A,CXCL10,CXCL11,CXCL8,JUN,NUPR1,PTGS2
GO:0014706	striated muscle tissue development	7	271	0.00067	ENSP00000344352,ENSP00000360762,ENSP00000368104,ENSP00000370256,ENSP00000379003,ENSP00000386200,ENSP00000388620	ANKRD1,ATF3,BMP2,EOMES,FOXC1,FOXP2,NUPR1
GO:0045667	regulation of osteoblast differentiation	5	112	0.00069	ENSP00000252818,ENSP00000363689,ENSP00000365280,ENSP00000368104,ENSP00000398736	BMP2,CYR61,ID1,ID3,JUND
GO:0048468	cell development	16	1493	0.00071	ENSP00000250448,ENSP00000252818,ENSP00000295522,ENSP00000344479,ENSP00000345681,ENSP00000351209,ENSP00000351957,ENSP00000360266,ENSP00000360762,ENSP00000363081,ENSP00000365280,ENSP00000365465,ENSP00000368104,ENSP00000368683,ENSP00000370256,ENSP00000384371	ANKRD1,BCL6,BMP2,CDSN,CLDN1,DKK1,EDN1,EPHA2,FOXA1,FOXC1,GATA2,ID1,JUN,JUND,NR4A2,PDE3A
GO:0001704	formation of primary germ layer	5	115	0.00077	ENSP00000239223,ENSP00000361405,ENSP00000363081,ENSP00000370256,ENSP00000388620	DKK1,DUSP1,EOMES,FOXC1,MMP9
GO:0071356	cellular response to tumor necrosis factor	6	197	0.00094	ENSP00000295522,ENSP00000306512,ENSP00000351908,ENSP00000360762,ENSP00000368683,ENSP00000469647	ANKRD1,CLDN1,CXCL8,EDN1,MAP3K5,ZFP36
GO:0007519	skeletal muscle tissue development	5	122	0.00099	ENSP00000344352,ENSP00000360762,ENSP00000379003,ENSP00000386200,ENSP00000388620	ANKRD1,ATF3,EOMES,FOXP2,NUPR1
GO:0048732	gland development	8	395	0.00100	ENSP00000250448,ENSP00000295522,ENSP00000332325,ENSP00000345681,ENSP00000351209,ENSP00000360266,ENSP00000368104,ENSP00000370256	BMP2,CLDN1,EPHA2,FOXA1,FOXC1,GATA2,JUN,ZNF703
GO:0002682	regulation of immune system process	15	1391	0.0011	ENSP00000278282,ENSP00000302569,ENSP00000305651,ENSP00000306157,ENSP00000306512,ENSP00000306884,ENSP00000345681,ENSP00000349041,ENSP00000360266,ENSP00000361199,ENSP00000368683,ENSP00000370256,ENSP00000371420,ENSP00000384371,ENSP00000469647	BCL6,C10orf99,CLEC7A,CXCL10,CXCL11,CXCL8,EDN1,FOXC1,GATA2,GPNMB,IL7R,JUN,NRARP,SCGB1A1,ZFP36
GO:0032355	response to estradiol	5	126	0.0011	ENSP00000239223,ENSP00000250448,ENSP00000332325,ENSP00000356438,ENSP00000462521	DUSP1,FOXA1,PTGS2,TXNIP,ZNF703
GO:0045786	negative regulation of cell cycle	9	517	0.0011	ENSP00000239223,ENSP00000306512,ENSP00000356438,ENSP00000361199,ENSP00000368104,ENSP00000370256,ENSP00000371420,ENSP00000379003,ENSP00000384371	BCL6,BMP2,C10orf99,CXCL8,DUSP1,FOXC1,GPNMB,NUPR1,PTGS2
GO:0006366	transcription by RNA polymerase II	11	784	0.0012	ENSP00000234198,ENSP00000245919,ENSP00000250448,ENSP00000252818,ENSP00000328364,ENSP00000344352,ENSP00000344479,ENSP00000345681,ENSP00000360266,ENSP00000370256,ENSP00000386165	ATF3,CEBPD,DLX2,FOSB,FOXA1,FOXC1,GATA2,JUN,JUND,MAFA,NR4A2
GO:0009987	cellular process	65	14652	0.0012	ENSP00000222032,ENSP00000234198,ENSP00000239223,ENSP00000243924,ENSP00000245185,ENSP00000245919,ENSP00000250448,ENSP00000252818,ENSP00000255465,ENSP00000257570,ENSP00000259486,ENSP00000278282,ENSP00000279441,ENSP00000280481,ENSP00000295522,ENSP00000296839,ENSP00000302569,ENSP00000305372,ENSP00000305651,ENSP00000306157,ENSP00000306512,ENSP00000306884,ENSP00000322788,ENSP00000328364,ENSP00000332325…	ABL2,ADRB2,ANKRD1,ATF3,BCL6,BMP2,C10orf99,C1QTNF1,CCNA1,CDSN,CEBPD,CLDN1,CLEC7A,CNFN,CXCL10,CXCL11,CXCL8,CYR61,DKK1,DLX2,DNAH17,DUSP1,EDN1,ENPP2,EOMES,EPHA2,ERRFI1,FOSB,FOXA1,FOXC1,FOXP2,FOXQ1,FREM2,GATA2,GBP4,GPNMB,HIST1H2BG,ID1,ID3,IFIT2,IL7R,JUN,JUND,LCE3D,MAFA,MAP3K5,MMP1,MMP10,MMP9,MT2A,NR4A2,NRARP,NUPR1,OASL,PDE3A,PI3,PTGS2,RND3,SCGB1A1,SPRR1A,SYDE2,THEM5,TXNIP,ZFP36,ZNF703
GO:0048608	reproductive structure development	8	405	0.0012	ENSP00000250448,ENSP00000345681,ENSP00000356438,ENSP00000369318,ENSP00000370256,ENSP00000379003,ENSP00000388620,ENSP00000398736	CYR61,EOMES,FOXA1,FOXC1,GATA2,NUPR1,PTGS2,RHOBTB3
GO:0071277	cellular response to calcium ion	4	65	0.0012	ENSP00000245919,ENSP00000252818,ENSP00000360266,ENSP00000368683	EDN1,FOSB,JUN,JUND
GO:0001934	positive regulation of protein phosphorylation	12	941	0.0013	ENSP00000259486,ENSP00000305372,ENSP00000340864,ENSP00000351908,ENSP00000356438,ENSP00000360266,ENSP00000361405,ENSP00000363081,ENSP00000368104,ENSP00000368683,ENSP00000371420,ENSP00000398736	ADRB2,BMP2,C1QTNF1,CYR61,DKK1,EDN1,ENPP2,GPNMB,JUN,MAP3K5,MMP9,PTGS2
GO:0002009	morphogenesis of an epithelium	8	414	0.0013	ENSP00000250448,ENSP00000280481,ENSP00000296839,ENSP00000349041,ENSP00000351209,ENSP00000368104,ENSP00000368683,ENSP00000398736	BMP2,CYR61,EDN1,EPHA2,FOXA1,FOXQ1,FREM2,NRARP
GO:0043393	regulation of protein binding	6	213	0.0013	ENSP00000305372,ENSP00000360891,ENSP00000361405,ENSP00000363081,ENSP00000365280,ENSP00000368104	ADRB2,BMP2,DKK1,ID1,IFIT2,MMP9
GO:0048568	embryonic organ development	8	417	0.0013	ENSP00000234198,ENSP00000306512,ENSP00000345681,ENSP00000363689,ENSP00000368683,ENSP00000370256,ENSP00000388620,ENSP00000398736	CXCL8,CYR61,DLX2,EDN1,EOMES,FOXC1,GATA2,ID3
GO:0002521	leukocyte differentiation	7	313	0.0014	ENSP00000306157,ENSP00000345681,ENSP00000351209,ENSP00000360266,ENSP00000361405,ENSP00000384371,ENSP00000388620	BCL6,EOMES,EPHA2,GATA2,IL7R,JUN,MMP9
GO:0008285	negative regulation of cell population proliferation	10	669	0.0014	ENSP00000239223,ENSP00000278282,ENSP00000306512,ENSP00000345681,ENSP00000356438,ENSP00000360266,ENSP00000368104,ENSP00000371420,ENSP00000379003,ENSP00000384371	BCL6,BMP2,CXCL8,DUSP1,GATA2,GPNMB,JUN,NUPR1,PTGS2,SCGB1A1
GO:0035690	cellular response to drug	7	310	0.0014	ENSP00000245185,ENSP00000351908,ENSP00000356438,ENSP00000360762,ENSP00000365280,ENSP00000366702,ENSP00000368683	ANKRD1,EDN1,ERRFI1,ID1,MAP3K5,MT2A,PTGS2
GO:0048754	branching morphogenesis of an epithelial tube	5	134	0.0014	ENSP00000250448,ENSP00000349041,ENSP00000351209,ENSP00000368104,ENSP00000368683	BMP2,EDN1,EPHA2,FOXA1,NRARP
GO:0030856	regulation of epithelial cell differentiation	5	137	0.0015	ENSP00000365280,ENSP00000365465,ENSP00000366702,ENSP00000370256,ENSP00000469647	CDSN,ERRFI1,FOXC1,ID1,ZFP36
GO:0045087	innate immune response	10	676	0.0015	ENSP00000245185,ENSP00000257570,ENSP00000295522,ENSP00000302569,ENSP00000351908,ENSP00000359490,ENSP00000360891,ENSP00000368683,ENSP00000427562,ENSP00000445633	ABL2,CLDN1,CLEC7A,EDN1,GBP4,HIST1H2BG,IFIT2,MAP3K5,MT2A,OASL
GO:1902533	positive regulation of intracellular signal transduction	12	959	0.0015	ENSP00000305372,ENSP00000305651,ENSP00000306157,ENSP00000306884,ENSP00000340864,ENSP00000351908,ENSP00000360266,ENSP00000360762,ENSP00000363081,ENSP00000368104,ENSP00000368683,ENSP00000371420	ADRB2,ANKRD1,BMP2,C1QTNF1,CXCL10,CXCL11,DKK1,EDN1,GPNMB,IL7R,JUN,MAP3K5
GO:0003308	negative regulation of Wnt signaling pathway involved in heart development	2	4	0.0018	ENSP00000363081,ENSP00000368104	BMP2,DKK1
GO:0019730	antimicrobial humoral response	5	143	0.0018	ENSP00000243924,ENSP00000305651,ENSP00000306512,ENSP00000306884,ENSP00000445633	CXCL10,CXCL11,CXCL8,HIST1H2BG,PI3
GO:0070098	chemokine-mediated signaling pathway	4	75	0.0018	ENSP00000305651,ENSP00000306512,ENSP00000306884,ENSP00000370256	CXCL10,CXCL11,CXCL8,FOXC1
GO:0071284	cellular response to lead ion	2	4	0.0018	ENSP00000295522,ENSP00000356438	CLDN1,PTGS2
GO:1901698	response to nitrogen compound	12	988	0.0019	ENSP00000239223,ENSP00000245919,ENSP00000252818,ENSP00000305372,ENSP00000344479,ENSP00000351908,ENSP00000351957,ENSP00000356438,ENSP00000360266,ENSP00000365280,ENSP00000366702,ENSP00000368683	ADRB2,DUSP1,EDN1,ERRFI1,FOSB,ID1,JUN,JUND,MAP3K5,NR4A2,PDE3A,PTGS2
GO:0010717	regulation of epithelial to mesenchymal transition	4	81	0.0023	ENSP00000250448,ENSP00000332325,ENSP00000368104,ENSP00000370256	BMP2,FOXA1,FOXC1,ZNF703
GO:0032870	cellular response to hormone stimulus	9	585	0.0024	ENSP00000239223,ENSP00000245919,ENSP00000252818,ENSP00000332325,ENSP00000344479,ENSP00000360266,ENSP00000366702,ENSP00000368683,ENSP00000469647	DUSP1,EDN1,ERRFI1,FOSB,JUN,JUND,NR4A2,ZFP36,ZNF703
GO:0070542	response to fatty acid	4	82	0.0024	ENSP00000295522,ENSP00000356438,ENSP00000363689,ENSP00000368683	CLDN1,EDN1,ID3,PTGS2
GO:0010193	response to ozone	2	5	0.0025	ENSP00000278282,ENSP00000368683	EDN1,SCGB1A1
GO:0045778	positive regulation of ossification	4	83	0.0025	ENSP00000252818,ENSP00000305372,ENSP00000368104,ENSP00000398736	ADRB2,BMP2,CYR61,JUND
GO:0071346	cellular response to interferon-gamma	5	155	0.0025	ENSP00000245185,ENSP00000257570,ENSP00000295522,ENSP00000359490,ENSP00000368683	CLDN1,EDN1,GBP4,MT2A,OASL
GO:0110110	positive regulation of animal organ morphogenesis	4	83	0.0025	ENSP00000363081,ENSP00000368104,ENSP00000368683,ENSP00000386200	BMP2,DKK1,EDN1,FOXP2
GO:2000725	regulation of cardiac muscle cell differentiation	3	32	0.0025	ENSP00000363081,ENSP00000368104,ENSP00000368683	BMP2,DKK1,EDN1
GO:0010243	response to organonitrogen compound	11	876	0.0026	ENSP00000239223,ENSP00000245919,ENSP00000252818,ENSP00000305372,ENSP00000344479,ENSP00000351957,ENSP00000356438,ENSP00000360266,ENSP00000365280,ENSP00000366702,ENSP00000368683	ADRB2,DUSP1,EDN1,ERRFI1,FOSB,ID1,JUN,JUND,NR4A2,PDE3A,PTGS2
GO:0051154	negative regulation of striated muscle cell differentiation	3	33	0.0026	ENSP00000305651,ENSP00000363081,ENSP00000368104	BMP2,CXCL10,DKK1
GO:0007204	positive regulation of cytosolic calcium ion concentration	6	251	0.0028	ENSP00000305651,ENSP00000306884,ENSP00000340864,ENSP00000345681,ENSP00000368683,ENSP00000427562	ABL2,C1QTNF1,CXCL10,CXCL11,EDN1,GATA2
GO:0003018	vascular process in circulatory system	5	162	0.0029	ENSP00000305372,ENSP00000351957,ENSP00000356438,ENSP00000368683,ENSP00000370256	ADRB2,EDN1,FOXC1,PDE3A,PTGS2
GO:0051100	negative regulation of binding	5	161	0.0029	ENSP00000305372,ENSP00000360266,ENSP00000360891,ENSP00000363081,ENSP00000365280	ADRB2,DKK1,ID1,IFIT2,JUN
GO:0007568	aging	6	255	0.0030	ENSP00000252818,ENSP00000295522,ENSP00000356438,ENSP00000360266,ENSP00000363081,ENSP00000368683	CLDN1,DKK1,EDN1,JUN,JUND,PTGS2
GO:0001938	positive regulation of endothelial cell proliferation	4	89	0.0031	ENSP00000345681,ENSP00000349041,ENSP00000360266,ENSP00000368104	BMP2,GATA2,JUN,NRARP
GO:0033554	cellular response to stress	15	1553	0.0031	ENSP00000305651,ENSP00000306512,ENSP00000344352,ENSP00000344479,ENSP00000351209,ENSP00000351908,ENSP00000356438,ENSP00000360266,ENSP00000360762,ENSP00000361405,ENSP00000366702,ENSP00000368683,ENSP00000379003,ENSP00000384371,ENSP00000469647	ANKRD1,ATF3,BCL6,CXCL10,CXCL8,EDN1,EPHA2,ERRFI1,JUN,MAP3K5,MMP9,NR4A2,NUPR1,PTGS2,ZFP36
GO:0060426	lung vasculature development	2	6	0.0031	ENSP00000365280,ENSP00000366702	ERRFI1,ID1
GO:0002690	positive regulation of leukocyte chemotaxis	4	91	0.0032	ENSP00000305651,ENSP00000306512,ENSP00000306884,ENSP00000368683	CXCL10,CXCL11,CXCL8,EDN1
GO:0009991	response to extracellular stimulus	8	486	0.0032	ENSP00000305372,ENSP00000305651,ENSP00000344352,ENSP00000344479,ENSP00000351908,ENSP00000356438,ENSP00000360266,ENSP00000469647	ADRB2,ATF3,CXCL10,JUN,MAP3K5,NR4A2,PTGS2,ZFP36
GO:0030900	forebrain development	7	366	0.0032	ENSP00000234198,ENSP00000344479,ENSP00000345681,ENSP00000363081,ENSP00000368104,ENSP00000386200,ENSP00000388620	BMP2,DKK1,DLX2,EOMES,FOXP2,GATA2,NR4A2
GO:0009410	response to xenobiotic stimulus	6	262	0.0033	ENSP00000245919,ENSP00000278282,ENSP00000295522,ENSP00000344479,ENSP00000366702,ENSP00000368683	CLDN1,EDN1,ERRFI1,FOSB,NR4A2,SCGB1A1
GO:0003006	developmental process involved in reproduction	9	622	0.0034	ENSP00000250448,ENSP00000345681,ENSP00000351957,ENSP00000356438,ENSP00000369318,ENSP00000370256,ENSP00000379003,ENSP00000388620,ENSP00000398736	CYR61,EOMES,FOXA1,FOXC1,GATA2,NUPR1,PDE3A,PTGS2,RHOBTB3
GO:0006935	chemotaxis	8	491	0.0034	ENSP00000259486,ENSP00000305651,ENSP00000306512,ENSP00000306884,ENSP00000351209,ENSP00000361199,ENSP00000371420,ENSP00000398736	C10orf99,CXCL10,CXCL11,CXCL8,CYR61,ENPP2,EPHA2,GPNMB
GO:0030574	collagen catabolic process	3	37	0.0034	ENSP00000279441,ENSP00000322788,ENSP00000361405	MMP1,MMP10,MMP9
GO:0048286	lung alveolus development	3	37	0.0034	ENSP00000250448,ENSP00000366702,ENSP00000386200	ERRFI1,FOXA1,FOXP2
GO:0071548	response to dexamethasone	3	38	0.0036	ENSP00000295522,ENSP00000366702,ENSP00000368683	CLDN1,EDN1,ERRFI1
GO:0002685	regulation of leukocyte migration	5	175	0.0038	ENSP00000305651,ENSP00000306512,ENSP00000306884,ENSP00000361199,ENSP00000368683	C10orf99,CXCL10,CXCL11,CXCL8,EDN1
GO:0007566	embryo implantation	3	39	0.0038	ENSP00000278282,ENSP00000356438,ENSP00000361405	MMP9,PTGS2,SCGB1A1
GO:0038066	p38MAPK cascade	2	7	0.0038	ENSP00000351908,ENSP00000469647	MAP3K5,ZFP36
GO:0051153	regulation of striated muscle cell differentiation	4	96	0.0038	ENSP00000305651,ENSP00000363081,ENSP00000368104,ENSP00000368683	BMP2,CXCL10,DKK1,EDN1
GO:0071216	cellular response to biotic stimulus	5	176	0.0039	ENSP00000305651,ENSP00000306512,ENSP00000360762,ENSP00000462521,ENSP00000469647	ANKRD1,CXCL10,CXCL8,TXNIP,ZFP36
GO:0050866	negative regulation of cell activation	5	177	0.0040	ENSP00000278282,ENSP00000340864,ENSP00000349041,ENSP00000371420,ENSP00000384371	BCL6,C1QTNF1,GPNMB,NRARP,SCGB1A1
GO:0051591	response to cAMP	4	98	0.0040	ENSP00000239223,ENSP00000245919,ENSP00000252818,ENSP00000360266	DUSP1,FOSB,JUN,JUND
GO:1903708	positive regulation of hemopoiesis	5	177	0.0040	ENSP00000306157,ENSP00000345681,ENSP00000360266,ENSP00000370256,ENSP00000384371	BCL6,FOXC1,GATA2,IL7R,JUN
GO:2000826	regulation of heart morphogenesis	3	40	0.0040	ENSP00000363081,ENSP00000368104,ENSP00000370256	BMP2,DKK1,FOXC1
GO:0002064	epithelial cell development	5	179	0.0042	ENSP00000250448,ENSP00000295522,ENSP00000351209,ENSP00000365280,ENSP00000365465	CDSN,CLDN1,EPHA2,FOXA1,ID1
GO:0006351	transcription, DNA-templated	20	2569	0.0042	ENSP00000234198,ENSP00000245919,ENSP00000250448,ENSP00000252818,ENSP00000296839,ENSP00000328364,ENSP00000332325,ENSP00000344352,ENSP00000344479,ENSP00000345681,ENSP00000360266,ENSP00000363689,ENSP00000365280,ENSP00000370256,ENSP00000379003,ENSP00000384371,ENSP00000386165,ENSP00000386200,ENSP00000388620,ENSP00000462521	ATF3,BCL6,CEBPD,DLX2,EOMES,FOSB,FOXA1,FOXC1,FOXP2,FOXQ1,GATA2,ID1,ID3,JUN,JUND,MAFA,NR4A2,NUPR1,TXNIP,ZNF703
GO:0033574	response to testosterone	3	41	0.0042	ENSP00000239223,ENSP00000368683,ENSP00000386200	DUSP1,EDN1,FOXP2
GO:0043410	positive regulation of MAPK cascade	8	512	0.0042	ENSP00000305372,ENSP00000340864,ENSP00000351908,ENSP00000360266,ENSP00000363081,ENSP00000368104,ENSP00000368683,ENSP00000371420	ADRB2,BMP2,C1QTNF1,DKK1,EDN1,GPNMB,JUN,MAP3K5
GO:1902532	negative regulation of intracellular signal transduction	8	514	0.0042	ENSP00000239223,ENSP00000344352,ENSP00000351209,ENSP00000351957,ENSP00000356438,ENSP00000361405,ENSP00000366702,ENSP00000384371	ATF3,BCL6,DUSP1,EPHA2,ERRFI1,MMP9,PDE3A,PTGS2
GO:0007420	brain development	9	650	0.0043	ENSP00000234198,ENSP00000344479,ENSP00000345681,ENSP00000363081,ENSP00000365280,ENSP00000368104,ENSP00000370256,ENSP00000386200,ENSP00000388620	BMP2,DKK1,DLX2,EOMES,FOXC1,FOXP2,GATA2,ID1,NR4A2
GO:0007423	sensory organ development	8	515	0.0043	ENSP00000280481,ENSP00000345681,ENSP00000351209,ENSP00000360266,ENSP00000368104,ENSP00000368683,ENSP00000370256,ENSP00000386200	BMP2,EDN1,EPHA2,FOXC1,FOXP2,FREM2,GATA2,JUN
GO:0002573	myeloid leukocyte differentiation	4	102	0.0045	ENSP00000345681,ENSP00000351209,ENSP00000360266,ENSP00000361405	EPHA2,GATA2,JUN,MMP9
GO:0032091	negative regulation of protein binding	4	102	0.0045	ENSP00000305372,ENSP00000360891,ENSP00000363081,ENSP00000365280	ADRB2,DKK1,ID1,IFIT2
GO:0060326	cell chemotaxis	5	183	0.0045	ENSP00000305651,ENSP00000306512,ENSP00000306884,ENSP00000351209,ENSP00000361199	C10orf99,CXCL10,CXCL11,CXCL8,EPHA2
GO:0030282	bone mineralization	3	43	0.0047	ENSP00000356438,ENSP00000368104,ENSP00000371420	BMP2,GPNMB,PTGS2
GO:0031952	regulation of protein autophosphorylation	3	43	0.0047	ENSP00000360266,ENSP00000366702,ENSP00000371420	ERRFI1,GPNMB,JUN
GO:0050868	negative regulation of T cell activation	4	104	0.0047	ENSP00000278282,ENSP00000349041,ENSP00000371420,ENSP00000384371	BCL6,GPNMB,NRARP,SCGB1A1
GO:0051130	positive regulation of cellular component organization	12	1128	0.0050	ENSP00000259486,ENSP00000295522,ENSP00000305372,ENSP00000322788,ENSP00000345681,ENSP00000360266,ENSP00000360762,ENSP00000361405,ENSP00000365280,ENSP00000368683,ENSP00000384371,ENSP00000427562	ABL2,ADRB2,ANKRD1,BCL6,CLDN1,EDN1,ENPP2,GATA2,ID1,JUN,MMP1,MMP9
GO:0034654	nucleobase-containing compound biosynthetic process	22	3031	0.0051	ENSP00000234198,ENSP00000245919,ENSP00000250448,ENSP00000252818,ENSP00000296839,ENSP00000328364,ENSP00000332325,ENSP00000344352,ENSP00000344479,ENSP00000345681,ENSP00000351957,ENSP00000356438,ENSP00000360266,ENSP00000363689,ENSP00000365280,ENSP00000370256,ENSP00000379003,ENSP00000384371,ENSP00000386165,ENSP00000386200,ENSP00000388620,ENSP00000462521	ATF3,BCL6,CEBPD,DLX2,EOMES,FOSB,FOXA1,FOXC1,FOXP2,FOXQ1,GATA2,ID1,ID3,JUN,JUND,MAFA,NR4A2,NUPR1,PDE3A,PTGS2,TXNIP,ZNF703
GO:0010718	positive regulation of epithelial to mesenchymal transition	3	45	0.0052	ENSP00000332325,ENSP00000368104,ENSP00000370256	BMP2,FOXC1,ZNF703
GO:0043589	skin morphogenesis	2	9	0.0052	ENSP00000365465,ENSP00000366702	CDSN,ERRFI1
GO:0048247	lymphocyte chemotaxis	3	45	0.0052	ENSP00000305651,ENSP00000306884,ENSP00000361199	C10orf99,CXCL10,CXCL11
GO:0061844	antimicrobial humoral immune response mediated by antimicrobial peptide	4	107	0.0052	ENSP00000305651,ENSP00000306512,ENSP00000306884,ENSP00000445633	CXCL10,CXCL11,CXCL8,HIST1H2BG
GO:0050900	leukocyte migration	6	296	0.0055	ENSP00000305651,ENSP00000306512,ENSP00000306884,ENSP00000322788,ENSP00000361199,ENSP00000361405	C10orf99,CXCL10,CXCL11,CXCL8,MMP1,MMP9
GO:0061448	connective tissue development	5	194	0.0055	ENSP00000234198,ENSP00000250448,ENSP00000368104,ENSP00000368683,ENSP00000398736	BMP2,CYR61,DLX2,EDN1,FOXA1
GO:1903706	regulation of hemopoiesis	7	412	0.0055	ENSP00000306157,ENSP00000345681,ENSP00000349041,ENSP00000360266,ENSP00000370256,ENSP00000384371,ENSP00000469647	BCL6,FOXC1,GATA2,IL7R,JUN,NRARP,ZFP36
GO:0042542	response to hydrogen peroxide	4	112	0.0059	ENSP00000239223,ENSP00000351908,ENSP00000360266,ENSP00000462521	DUSP1,JUN,MAP3K5,TXNIP
GO:0070268	cornification	4	112	0.0059	ENSP00000243924,ENSP00000357751,ENSP00000357776,ENSP00000365465	CDSN,LCE3D,PI3,SPRR1A
GO:0042476	odontogenesis	4	113	0.0060	ENSP00000234198,ENSP00000363689,ENSP00000368104,ENSP00000370256	BMP2,DLX2,FOXC1,ID3
GO:0043949	regulation of cAMP-mediated signaling	3	48	0.0060	ENSP00000305651,ENSP00000306884,ENSP00000351957	CXCL10,CXCL11,PDE3A
GO:0071496	cellular response to external stimulus	6	305	0.0062	ENSP00000344352,ENSP00000344479,ENSP00000351908,ENSP00000356438,ENSP00000360266,ENSP00000360762	ANKRD1,ATF3,JUN,MAP3K5,NR4A2,PTGS2
GO:0001701	in utero embryonic development	6	306	0.0063	ENSP00000345681,ENSP00000368104,ENSP00000368683,ENSP00000370256,ENSP00000388620,ENSP00000398736	BMP2,CYR61,EDN1,EOMES,FOXC1,GATA2
GO:0002683	negative regulation of immune system process	7	425	0.0064	ENSP00000278282,ENSP00000306157,ENSP00000345681,ENSP00000349041,ENSP00000371420,ENSP00000384371,ENSP00000469647	BCL6,GATA2,GPNMB,IL7R,NRARP,SCGB1A1,ZFP36
GO:0007167	enzyme linked receptor protein signaling pathway	9	698	0.0065	ENSP00000305372,ENSP00000351209,ENSP00000360266,ENSP00000361405,ENSP00000365280,ENSP00000368104,ENSP00000370256,ENSP00000427562,ENSP00000462521	ABL2,ADRB2,BMP2,EPHA2,FOXC1,ID1,JUN,MMP9,TXNIP
GO:0007219	Notch signaling pathway	4	116	0.0065	ENSP00000250448,ENSP00000349041,ENSP00000368104,ENSP00000370256	BMP2,FOXA1,FOXC1,NRARP
GO:0030099	myeloid cell differentiation	5	203	0.0065	ENSP00000345681,ENSP00000351209,ENSP00000360266,ENSP00000361405,ENSP00000384371	BCL6,EPHA2,GATA2,JUN,MMP9
GO:0051101	regulation of DNA binding	4	116	0.0065	ENSP00000360266,ENSP00000361405,ENSP00000365280,ENSP00000370256	FOXC1,ID1,JUN,MMP9
GO:1901652	response to peptide	7	431	0.0068	ENSP00000252818,ENSP00000305372,ENSP00000344479,ENSP00000356438,ENSP00000365280,ENSP00000366702,ENSP00000368683	ADRB2,EDN1,ERRFI1,ID1,JUND,NR4A2,PTGS2
GO:0021877	forebrain neuron fate commitment	2	11	0.0069	ENSP00000234198,ENSP00000345681	DLX2,GATA2
GO:0031953	negative regulation of protein autophosphorylation	2	11	0.0069	ENSP00000360266,ENSP00000366702	ERRFI1,JUN
GO:0033690	positive regulation of osteoblast proliferation	2	11	0.0069	ENSP00000368104,ENSP00000398736	BMP2,CYR61
GO:0042482	positive regulation of odontogenesis	2	11	0.0069	ENSP00000368104,ENSP00000368683	BMP2,EDN1
GO:0043170	macromolecule metabolic process	40	7453	0.0069	ENSP00000234198,ENSP00000239223,ENSP00000243924,ENSP00000245919,ENSP00000250448,ENSP00000252818,ENSP00000255465,ENSP00000259486,ENSP00000279441,ENSP00000296839,ENSP00000305372,ENSP00000306512,ENSP00000307519,ENSP00000322788,ENSP00000328364,ENSP00000332325,ENSP00000344352,ENSP00000344479,ENSP00000345681,ENSP00000351209,ENSP00000351908,ENSP00000357751,ENSP00000357776,ENSP00000359594,ENSP00000360266…	ABL2,ADRB2,ATF3,BCL6,BMP2,CCNA1,CEBPD,CLCA4,CXCL8,CYR61,DLX2,DUSP1,ENPP2,EOMES,EPHA2,FOSB,FOXA1,FOXC1,FOXP2,FOXQ1,GATA2,HIST1H2BG,ID1,ID3,JUN,JUND,LCE3D,MAFA,MAP3K5,MMP1,MMP10,MMP9,NR4A2,NUPR1,PI3,SPRR1A,TMPRSS11E,TXNIP,ZFP36,ZNF703
GO:0044093	positive regulation of molecular function	15	1713	0.0069	ENSP00000250448,ENSP00000305372,ENSP00000340594,ENSP00000344479,ENSP00000351209,ENSP00000351908,ENSP00000360266,ENSP00000361405,ENSP00000363081,ENSP00000366702,ENSP00000368104,ENSP00000368683,ENSP00000370256,ENSP00000398736,ENSP00000427562	ABL2,ADRB2,BMP2,CYR61,DKK1,EDN1,EPHA2,ERRFI1,FOXA1,FOXC1,JUN,MAP3K5,MMP9,NR4A2,SYDE2
GO:2000027	regulation of animal organ morphogenesis	5	207	0.0069	ENSP00000363081,ENSP00000368104,ENSP00000368683,ENSP00000370256,ENSP00000386200	BMP2,DKK1,EDN1,FOXC1,FOXP2
GO:0007417	central nervous system development	10	861	0.0070	ENSP00000234198,ENSP00000344479,ENSP00000345681,ENSP00000363081,ENSP00000363689,ENSP00000365280,ENSP00000368104,ENSP00000370256,ENSP00000386200,ENSP00000388620	BMP2,DKK1,DLX2,EOMES,FOXC1,FOXP2,GATA2,ID1,ID3,NR4A2
GO:1901699	cellular response to nitrogen compound	8	568	0.0070	ENSP00000305372,ENSP00000344479,ENSP00000351908,ENSP00000351957,ENSP00000356438,ENSP00000365280,ENSP00000366702,ENSP00000368683	ADRB2,EDN1,ERRFI1,ID1,MAP3K5,NR4A2,PDE3A,PTGS2
GO:0045598	regulation of fat cell differentiation	4	120	0.0071	ENSP00000345681,ENSP00000356438,ENSP00000368104,ENSP00000469647	BMP2,GATA2,PTGS2,ZFP36
GO:0044706	multi-multicellular organism process	5	211	0.0073	ENSP00000245919,ENSP00000278282,ENSP00000356438,ENSP00000361405,ENSP00000368683	EDN1,FOSB,MMP9,PTGS2,SCGB1A1
GO:0051128	regulation of cellular component organization	18	2306	0.0073	ENSP00000239223,ENSP00000259486,ENSP00000295522,ENSP00000305372,ENSP00000305651,ENSP00000322788,ENSP00000345681,ENSP00000351209,ENSP00000351957,ENSP00000360266,ENSP00000360762,ENSP00000361405,ENSP00000363081,ENSP00000365280,ENSP00000368683,ENSP00000384371,ENSP00000398736,ENSP00000427562	ABL2,ADRB2,ANKRD1,BCL6,CLDN1,CXCL10,CYR61,DKK1,DUSP1,EDN1,ENPP2,EPHA2,GATA2,ID1,JUN,MMP1,MMP9,PDE3A
GO:0071695	anatomical structure maturation	4	121	0.0073	ENSP00000250448,ENSP00000344479,ENSP00000351957,ENSP00000368104	BMP2,FOXA1,NR4A2,PDE3A
GO:0036499	PERK-mediated unfolded protein response	2	12	0.0077	ENSP00000306512,ENSP00000344352	ATF3,CXCL8
GO:0045661	regulation of myoblast differentiation	3	54	0.0077	ENSP00000305651,ENSP00000351908,ENSP00000363689	CXCL10,ID3,MAP3K5
GO:0071398	cellular response to fatty acid	3	54	0.0077	ENSP00000295522,ENSP00000363689,ENSP00000368683	CLDN1,EDN1,ID3
GO:0021700	developmental maturation	5	216	0.0079	ENSP00000250448,ENSP00000344479,ENSP00000345681,ENSP00000351957,ENSP00000368104	BMP2,FOXA1,GATA2,NR4A2,PDE3A
GO:0071385	cellular response to glucocorticoid stimulus	3	55	0.0080	ENSP00000366702,ENSP00000368683,ENSP00000469647	EDN1,ERRFI1,ZFP36
GO:0002684	positive regulation of immune system process	10	882	0.0082	ENSP00000302569,ENSP00000305651,ENSP00000306157,ENSP00000306512,ENSP00000306884,ENSP00000345681,ENSP00000360266,ENSP00000368683,ENSP00000370256,ENSP00000384371	BCL6,CLEC7A,CXCL10,CXCL11,CXCL8,EDN1,FOXC1,GATA2,IL7R,JUN
GO:0021978	telencephalon regionalization	2	13	0.0087	ENSP00000368104,ENSP00000388620	BMP2,EOMES
GO:0031667	response to nutrient levels	7	455	0.0087	ENSP00000305372,ENSP00000305651,ENSP00000344352,ENSP00000351908,ENSP00000356438,ENSP00000360266,ENSP00000469647	ADRB2,ATF3,CXCL10,JUN,MAP3K5,PTGS2,ZFP36
GO:0022617	extracellular matrix disassembly	3	58	0.0091	ENSP00000279441,ENSP00000322788,ENSP00000361405	MMP1,MMP10,MMP9
GO:0030595	leukocyte chemotaxis	4	130	0.0091	ENSP00000305651,ENSP00000306512,ENSP00000306884,ENSP00000361199	C10orf99,CXCL10,CXCL11,CXCL8
GO:0045669	positive regulation of osteoblast differentiation	3	58	0.0091	ENSP00000252818,ENSP00000368104,ENSP00000398736	BMP2,CYR61,JUND
GO:0048762	mesenchymal cell differentiation	4	130	0.0091	ENSP00000368104,ENSP00000368683,ENSP00000370256,ENSP00000388620	BMP2,EDN1,EOMES,FOXC1
GO:0031424	keratinization	5	225	0.0092	ENSP00000222032,ENSP00000243924,ENSP00000357751,ENSP00000357776,ENSP00000365465	CDSN,CNFN,LCE3D,PI3,SPRR1A
GO:0048863	stem cell differentiation	4	131	0.0092	ENSP00000250448,ENSP00000368683,ENSP00000370256,ENSP00000388620	EDN1,EOMES,FOXA1,FOXC1
GO:0018149	peptide cross-linking	3	59	0.0094	ENSP00000243924,ENSP00000357751,ENSP00000357776	LCE3D,PI3,SPRR1A
GO:0045600	positive regulation of fat cell differentiation	3	59	0.0094	ENSP00000356438,ENSP00000368104,ENSP00000469647	BMP2,PTGS2,ZFP36
GO:0051336	regulation of hydrolase activity	12	1238	0.0095	ENSP00000243924,ENSP00000340594,ENSP00000351209,ENSP00000351908,ENSP00000356438,ENSP00000360266,ENSP00000361405,ENSP00000366702,ENSP00000368104,ENSP00000384371,ENSP00000398736,ENSP00000427562	ABL2,BCL6,BMP2,CYR61,EPHA2,ERRFI1,JUN,MAP3K5,MMP9,PI3,PTGS2,SYDE2
GO:0034111	negative regulation of homotypic cell-cell adhesion	2	14	0.0096	ENSP00000332325,ENSP00000340864	C1QTNF1,ZNF703
GO:0045986	negative regulation of smooth muscle contraction	2	14	0.0096	ENSP00000305372,ENSP00000356438	ADRB2,PTGS2
GO:0097154	GABAergic neuron differentiation	2	14	0.0096	ENSP00000234198,ENSP00000345681	DLX2,GATA2
GO:2000726	negative regulation of cardiac muscle cell differentiation	2	14	0.0096	ENSP00000363081,ENSP00000368104	BMP2,DKK1
GO:0006940	regulation of smooth muscle contraction	3	60	0.0097	ENSP00000305372,ENSP00000356438,ENSP00000368683	ADRB2,EDN1,PTGS2
GO:0007267	cell-cell signaling	11	1073	0.0097	ENSP00000250448,ENSP00000305372,ENSP00000305651,ENSP00000306884,ENSP00000328364,ENSP00000344479,ENSP00000363081,ENSP00000368104,ENSP00000368683,ENSP00000371420,ENSP00000398736	ADRB2,BMP2,CXCL10,CXCL11,CYR61,DKK1,EDN1,FOXA1,GPNMB,MAFA,NR4A2
GO:0045165	cell fate commitment	5	230	0.0098	ENSP00000234198,ENSP00000250448,ENSP00000345681,ENSP00000368104,ENSP00000388620	BMP2,DLX2,EOMES,FOXA1,GATA2
GO:0048699	generation of neurons	13	1422	0.0098	ENSP00000234198,ENSP00000250448,ENSP00000344479,ENSP00000345681,ENSP00000360266,ENSP00000360762,ENSP00000363081,ENSP00000363689,ENSP00000365280,ENSP00000368104,ENSP00000384371,ENSP00000388620,ENSP00000427562	ABL2,ANKRD1,BCL6,BMP2,DKK1,DLX2,EOMES,FOXA1,GATA2,ID1,ID3,JUN,NR4A2
GO:0007612	learning	4	137	0.0104	ENSP00000356438,ENSP00000360266,ENSP00000363081,ENSP00000386200	DKK1,FOXP2,JUN,PTGS2
GO:0007623	circadian rhythm	4	137	0.0104	ENSP00000252818,ENSP00000360266,ENSP00000363689,ENSP00000365280	ID1,ID3,JUN,JUND
GO:0050880	regulation of blood vessel size	4	137	0.0104	ENSP00000305372,ENSP00000356438,ENSP00000368683,ENSP00000370256	ADRB2,EDN1,FOXC1,PTGS2
GO:0010818	T cell chemotaxis	2	15	0.0105	ENSP00000305651,ENSP00000306884	CXCL10,CXCL11
GO:0001756	somitogenesis	3	63	0.0106	ENSP00000349041,ENSP00000363081,ENSP00000370256	DKK1,FOXC1,NRARP
GO:0003007	heart morphogenesis	5	235	0.0106	ENSP00000360266,ENSP00000360762,ENSP00000368104,ENSP00000370256,ENSP00000398736	ANKRD1,BMP2,CYR61,FOXC1,JUN
GO:0031668	cellular response to extracellular stimulus	5	235	0.0106	ENSP00000344352,ENSP00000344479,ENSP00000351908,ENSP00000356438,ENSP00000360266	ATF3,JUN,MAP3K5,NR4A2,PTGS2
GO:0044703	multi-organism reproductive process	10	923	0.0106	ENSP00000243924,ENSP00000245919,ENSP00000255465,ENSP00000278282,ENSP00000351957,ENSP00000356438,ENSP00000361405,ENSP00000368683,ENSP00000370256,ENSP00000384371	BCL6,CCNA1,EDN1,FOSB,FOXC1,MMP9,PDE3A,PI3,PTGS2,SCGB1A1
GO:0055008	cardiac muscle tissue morphogenesis	3	63	0.0106	ENSP00000360762,ENSP00000368104,ENSP00000370256	ANKRD1,BMP2,FOXC1
GO:0071417	cellular response to organonitrogen compound	7	485	0.0114	ENSP00000305372,ENSP00000344479,ENSP00000351957,ENSP00000356438,ENSP00000365280,ENSP00000366702,ENSP00000368683	ADRB2,EDN1,ERRFI1,ID1,NR4A2,PDE3A,PTGS2
GO:0051782	negative regulation of cell division	2	16	0.0115	ENSP00000361199,ENSP00000462521	C10orf99,TXNIP
GO:0070373	negative regulation of ERK1 and ERK2 cascade	3	65	0.0115	ENSP00000239223,ENSP00000344352,ENSP00000366702	ATF3,DUSP1,ERRFI1
GO:0001707	mesoderm formation	3	66	0.0120	ENSP00000363081,ENSP00000370256,ENSP00000388620	DKK1,EOMES,FOXC1
GO:0001818	negative regulation of cytokine production	5	245	0.0123	ENSP00000278282,ENSP00000366702,ENSP00000371420,ENSP00000384371,ENSP00000469647	BCL6,ERRFI1,GPNMB,SCGB1A1,ZFP36
GO:0001890	placenta development	4	145	0.0123	ENSP00000345681,ENSP00000356438,ENSP00000388620,ENSP00000398736	CYR61,EOMES,GATA2,PTGS2
GO:0045859	regulation of protein kinase activity	9	788	0.0125	ENSP00000239223,ENSP00000305372,ENSP00000305651,ENSP00000351908,ENSP00000363081,ENSP00000366702,ENSP00000368104,ENSP00000368683,ENSP00000398736	ADRB2,BMP2,CXCL10,CYR61,DKK1,DUSP1,EDN1,ERRFI1,MAP3K5
GO:0048469	cell maturation	4	146	0.0125	ENSP00000250448,ENSP00000344479,ENSP00000345681,ENSP00000351957	FOXA1,GATA2,NR4A2,PDE3A
GO:0071222	cellular response to lipopolysaccharide	4	146	0.0125	ENSP00000305651,ENSP00000306512,ENSP00000360762,ENSP00000469647	ANKRD1,CXCL10,CXCL8,ZFP36
GO:0006970	response to osmotic stress	3	68	0.0128	ENSP00000295522,ENSP00000356438,ENSP00000366702	CLDN1,ERRFI1,PTGS2
GO:0048663	neuron fate commitment	3	68	0.0128	ENSP00000234198,ENSP00000250448,ENSP00000345681	DLX2,FOXA1,GATA2
GO:0051216	cartilage development	4	147	0.0128	ENSP00000234198,ENSP00000368104,ENSP00000368683,ENSP00000398736	BMP2,CYR61,DLX2,EDN1
GO:0006875	cellular metal ion homeostasis	7	499	0.0130	ENSP00000245185,ENSP00000305651,ENSP00000306884,ENSP00000340864,ENSP00000345681,ENSP00000368683,ENSP00000427562	ABL2,C1QTNF1,CXCL10,CXCL11,EDN1,GATA2,MT2A
GO:0032874	positive regulation of stress-activated MAPK cascade	4	148	0.0130	ENSP00000351908,ENSP00000363081,ENSP00000368104,ENSP00000368683	BMP2,DKK1,EDN1,MAP3K5
GO:0044260	cellular macromolecule metabolic process	35	6413	0.0130	ENSP00000234198,ENSP00000239223,ENSP00000243924,ENSP00000245919,ENSP00000250448,ENSP00000252818,ENSP00000255465,ENSP00000296839,ENSP00000305372,ENSP00000306512,ENSP00000322788,ENSP00000328364,ENSP00000332325,ENSP00000344352,ENSP00000344479,ENSP00000345681,ENSP00000351209,ENSP00000351908,ENSP00000357751,ENSP00000357776,ENSP00000360266,ENSP00000363689,ENSP00000365280,ENSP00000368104,ENSP00000370256…	ABL2,ADRB2,ATF3,BCL6,BMP2,CCNA1,CEBPD,CXCL8,CYR61,DLX2,DUSP1,EOMES,EPHA2,FOSB,FOXA1,FOXC1,FOXP2,FOXQ1,GATA2,HIST1H2BG,ID1,ID3,JUN,JUND,LCE3D,MAFA,MAP3K5,MMP1,NR4A2,NUPR1,PI3,SPRR1A,TXNIP,ZFP36,ZNF703
GO:1903707	negative regulation of hemopoiesis	4	148	0.0130	ENSP00000345681,ENSP00000349041,ENSP00000384371,ENSP00000469647	BCL6,GATA2,NRARP,ZFP36
GO:0010594	regulation of endothelial cell migration	4	150	0.0134	ENSP00000345681,ENSP00000351209,ENSP00000356438,ENSP00000368683	EDN1,EPHA2,GATA2,PTGS2
GO:0001516	prostaglandin biosynthetic process	2	18	0.0136	ENSP00000356438,ENSP00000368683	EDN1,PTGS2
GO:0008015	blood circulation	6	373	0.0136	ENSP00000305372,ENSP00000305651,ENSP00000351957,ENSP00000356438,ENSP00000368683,ENSP00000370256	ADRB2,CXCL10,EDN1,FOXC1,PDE3A,PTGS2
GO:0042592	homeostatic process	13	1491	0.0136	ENSP00000245185,ENSP00000250448,ENSP00000295522,ENSP00000305372,ENSP00000305651,ENSP00000306157,ENSP00000306884,ENSP00000340864,ENSP00000345681,ENSP00000368683,ENSP00000370256,ENSP00000384371,ENSP00000427562	ABL2,ADRB2,BCL6,C1QTNF1,CLDN1,CXCL10,CXCL11,EDN1,FOXA1,FOXC1,GATA2,IL7R,MT2A
GO:0050865	regulation of cell activation	7	506	0.0136	ENSP00000278282,ENSP00000306157,ENSP00000340864,ENSP00000345681,ENSP00000349041,ENSP00000371420,ENSP00000384371	BCL6,C1QTNF1,GATA2,GPNMB,IL7R,NRARP,SCGB1A1
GO:0051338	regulation of transferase activity	10	964	0.0136	ENSP00000239223,ENSP00000305372,ENSP00000305651,ENSP00000351908,ENSP00000363081,ENSP00000366702,ENSP00000368104,ENSP00000368683,ENSP00000398736,ENSP00000469647	ADRB2,BMP2,CXCL10,CYR61,DKK1,DUSP1,EDN1,ERRFI1,MAP3K5,ZFP36
GO:0030279	negative regulation of ossification	3	71	0.0138	ENSP00000363081,ENSP00000363689,ENSP00000365280	DKK1,ID1,ID3
GO:0043507	positive regulation of JUN kinase activity	3	71	0.0138	ENSP00000351908,ENSP00000363081,ENSP00000368683	DKK1,EDN1,MAP3K5
GO:0051052	regulation of DNA metabolic process	6	381	0.0150	ENSP00000239223,ENSP00000306157,ENSP00000360266,ENSP00000360762,ENSP00000363689,ENSP00000384371	ANKRD1,BCL6,DUSP1,ID3,IL7R,JUN
GO:1902105	regulation of leukocyte differentiation	5	261	0.0151	ENSP00000306157,ENSP00000345681,ENSP00000349041,ENSP00000360266,ENSP00000384371	BCL6,GATA2,IL7R,JUN,NRARP
GO:0006807	nitrogen compound metabolic process	42	8352	0.0155	ENSP00000234198,ENSP00000239223,ENSP00000243924,ENSP00000245919,ENSP00000250448,ENSP00000252818,ENSP00000255465,ENSP00000259486,ENSP00000279441,ENSP00000296839,ENSP00000305372,ENSP00000307519,ENSP00000322788,ENSP00000328364,ENSP00000332325,ENSP00000344352,ENSP00000344479,ENSP00000345681,ENSP00000351209,ENSP00000351908,ENSP00000351957,ENSP00000356438,ENSP00000357751,ENSP00000357776,ENSP00000357807…	ABL2,ADRB2,ATF3,BCL6,BMP2,CCNA1,CEBPD,CLCA4,CYR61,DLX2,DUSP1,ENPP2,EOMES,EPHA2,FOSB,FOXA1,FOXC1,FOXP2,FOXQ1,GATA2,HIST1H2BG,ID1,ID3,JUN,JUND,LCE3D,MAFA,MAP3K5,MMP1,MMP10,MMP9,NR4A2,NUPR1,PDE3A,PI3,PTGS2,SPRR1A,THEM5,TMPRSS11E,TXNIP,ZFP36,ZNF703
GO:0021536	diencephalon development	3	75	0.0157	ENSP00000344479,ENSP00000345681,ENSP00000368104	BMP2,GATA2,NR4A2
GO:0019932	second-messenger-mediated signaling	5	266	0.0161	ENSP00000305372,ENSP00000306512,ENSP00000328364,ENSP00000351957,ENSP00000368683	ADRB2,CXCL8,EDN1,MAFA,PDE3A
GO:0035556	intracellular signal transduction	13	1528	0.0162	ENSP00000239223,ENSP00000305372,ENSP00000306512,ENSP00000328364,ENSP00000351209,ENSP00000351908,ENSP00000351957,ENSP00000360266,ENSP00000364886,ENSP00000368683,ENSP00000379003,ENSP00000384371,ENSP00000469647	ADRB2,BCL6,CXCL8,DUSP1,EDN1,EPHA2,JUN,MAFA,MAP3K5,NUPR1,PDE3A,RND3,ZFP36
GO:0030324	lung development	4	162	0.0167	ENSP00000250448,ENSP00000365280,ENSP00000366702,ENSP00000386200	ERRFI1,FOXA1,FOXP2,ID1
GO:0090050	positive regulation of cell migration involved in sprouting angiogenesis	2	21	0.0171	ENSP00000345681,ENSP00000356438	GATA2,PTGS2
GO:0042475	odontogenesis of dentin-containing tooth	3	78	0.0172	ENSP00000234198,ENSP00000368104,ENSP00000370256	BMP2,DLX2,FOXC1
GO:0009743	response to carbohydrate	4	164	0.0173	ENSP00000302569,ENSP00000328364,ENSP00000356438,ENSP00000462521	CLEC7A,MAFA,PTGS2,TXNIP
GO:0007155	cell adhesion	9	843	0.0178	ENSP00000280481,ENSP00000295522,ENSP00000351209,ENSP00000364886,ENSP00000365280,ENSP00000365465,ENSP00000371420,ENSP00000398736,ENSP00000427562	ABL2,CDSN,CLDN1,CYR61,EPHA2,FREM2,GPNMB,ID1,RND3
GO:0050890	cognition	5	274	0.0179	ENSP00000307519,ENSP00000356438,ENSP00000360266,ENSP00000363081,ENSP00000386200	DKK1,FOXP2,JUN,PTGS2,TMPRSS11E
GO:0003181	atrioventricular valve morphogenesis	2	22	0.0183	ENSP00000368104,ENSP00000398736	BMP2,CYR61
GO:0032269	negative regulation of cellular protein metabolic process	10	1014	0.0183	ENSP00000239223,ENSP00000243924,ENSP00000344352,ENSP00000356438,ENSP00000360266,ENSP00000361405,ENSP00000363081,ENSP00000366702,ENSP00000368683,ENSP00000469647	ATF3,DKK1,DUSP1,EDN1,ERRFI1,JUN,MMP9,PI3,PTGS2,ZFP36
GO:0021953	central nervous system neuron differentiation	4	169	0.0186	ENSP00000234198,ENSP00000344479,ENSP00000345681,ENSP00000388620	DLX2,EOMES,GATA2,NR4A2
GO:1903037	regulation of leukocyte cell-cell adhesion	5	278	0.0186	ENSP00000278282,ENSP00000306157,ENSP00000349041,ENSP00000371420,ENSP00000384371	BCL6,GPNMB,IL7R,NRARP,SCGB1A1
GO:0043085	positive regulation of catalytic activity	12	1381	0.0194	ENSP00000305372,ENSP00000340594,ENSP00000344479,ENSP00000351209,ENSP00000351908,ENSP00000360266,ENSP00000363081,ENSP00000366702,ENSP00000368104,ENSP00000368683,ENSP00000398736,ENSP00000427562	ABL2,ADRB2,BMP2,CYR61,DKK1,EDN1,EPHA2,ERRFI1,JUN,MAP3K5,NR4A2,SYDE2
GO:0006972	hyperosmotic response	2	23	0.0195	ENSP00000295522,ENSP00000366702	CLDN1,ERRFI1
GO:0010996	response to auditory stimulus	2	23	0.0195	ENSP00000305651,ENSP00000386200	CXCL10,FOXP2
GO:0021544	subpallium development	2	23	0.0195	ENSP00000234198,ENSP00000386200	DLX2,FOXP2
GO:0021895	cerebral cortex neuron differentiation	2	23	0.0195	ENSP00000234198,ENSP00000388620	DLX2,EOMES
GO:1900745	positive regulation of p38MAPK cascade	2	23	0.0195	ENSP00000351908,ENSP00000368104	BMP2,MAP3K5
GO:0050792	regulation of viral process	4	174	0.0203	ENSP00000257570,ENSP00000306512,ENSP00000360266,ENSP00000469647	CXCL8,JUN,OASL,ZFP36
GO:0032897	negative regulation of viral transcription	2	24	0.0206	ENSP00000360266,ENSP00000469647	JUN,ZFP36
GO:0042594	response to starvation	4	175	0.0206	ENSP00000344352,ENSP00000351908,ENSP00000360266,ENSP00000469647	ATF3,JUN,MAP3K5,ZFP36
GO:1901216	positive regulation of neuron death	3	85	0.0206	ENSP00000351908,ENSP00000360266,ENSP00000363081	DKK1,JUN,MAP3K5
GO:0001666	response to hypoxia	5	288	0.0209	ENSP00000344479,ENSP00000356438,ENSP00000360762,ENSP00000368104,ENSP00000368683	ANKRD1,BMP2,EDN1,NR4A2,PTGS2
GO:1901214	regulation of neuron death	5	288	0.0209	ENSP00000344479,ENSP00000351908,ENSP00000360266,ENSP00000363081,ENSP00000371420	DKK1,GPNMB,JUN,MAP3K5,NR4A2
GO:0001892	embryonic placenta development	3	86	0.0210	ENSP00000345681,ENSP00000388620,ENSP00000398736	CYR61,EOMES,GATA2
GO:0012501	programmed cell death	10	1042	0.0210	ENSP00000243924,ENSP00000351209,ENSP00000351908,ENSP00000357751,ENSP00000357776,ENSP00000360266,ENSP00000360891,ENSP00000365465,ENSP00000379003,ENSP00000398736	CDSN,CYR61,EPHA2,IFIT2,JUN,LCE3D,MAP3K5,NUPR1,PI3,SPRR1A
GO:1901653	cellular response to peptide	5	289	0.0210	ENSP00000305372,ENSP00000344479,ENSP00000365280,ENSP00000366702,ENSP00000368683	ADRB2,EDN1,ERRFI1,ID1,NR4A2
GO:0032103	positive regulation of response to external stimulus	5	291	0.0215	ENSP00000305651,ENSP00000306512,ENSP00000306884,ENSP00000356438,ENSP00000368683	CXCL10,CXCL11,CXCL8,EDN1,PTGS2
GO:1902895	positive regulation of pri-miRNA transcription by RNA polymerase II	2	25	0.0217	ENSP00000360266,ENSP00000368104	BMP2,JUN
GO:0043535	regulation of blood vessel endothelial cell migration	3	88	0.0219	ENSP00000345681,ENSP00000351209,ENSP00000356438	EPHA2,GATA2,PTGS2
GO:0007565	female pregnancy	4	180	0.0220	ENSP00000245919,ENSP00000278282,ENSP00000356438,ENSP00000361405	FOSB,MMP9,PTGS2,SCGB1A1
GO:0044238	primary metabolic process	43	8811	0.0223	ENSP00000234198,ENSP00000239223,ENSP00000243924,ENSP00000245919,ENSP00000250448,ENSP00000252818,ENSP00000255465,ENSP00000259486,ENSP00000279441,ENSP00000296839,ENSP00000305372,ENSP00000307519,ENSP00000322788,ENSP00000328364,ENSP00000332325,ENSP00000344352,ENSP00000344479,ENSP00000345681,ENSP00000351209,ENSP00000351908,ENSP00000351957,ENSP00000356438,ENSP00000357751,ENSP00000357776,ENSP00000357807…	ABL2,ADRB2,ATF3,BCL6,BMP2,CCNA1,CEBPD,CLCA4,CYR61,DLX2,DUSP1,EDN1,ENPP2,EOMES,EPHA2,FOSB,FOXA1,FOXC1,FOXP2,FOXQ1,GATA2,HIST1H2BG,ID1,ID3,JUN,JUND,LCE3D,MAFA,MAP3K5,MMP1,MMP10,MMP9,NR4A2,NUPR1,PDE3A,PI3,PTGS2,SPRR1A,THEM5,TMPRSS11E,TXNIP,ZFP36,ZNF703
GO:0031640	killing of cells of other organism	3	89	0.0225	ENSP00000305651,ENSP00000306512,ENSP00000306884	CXCL10,CXCL11,CXCL8
GO:0042633	hair cycle	3	89	0.0225	ENSP00000296839,ENSP00000356438,ENSP00000363081	DKK1,FOXQ1,PTGS2
GO:0007399	nervous system development	16	2206	0.0226	ENSP00000234198,ENSP00000250448,ENSP00000295522,ENSP00000344479,ENSP00000345681,ENSP00000360266,ENSP00000360762,ENSP00000363081,ENSP00000363689,ENSP00000365280,ENSP00000368104,ENSP00000370256,ENSP00000384371,ENSP00000386200,ENSP00000388620,ENSP00000427562	ABL2,ANKRD1,BCL6,BMP2,CLDN1,DKK1,DLX2,EOMES,FOXA1,FOXC1,FOXP2,GATA2,ID1,ID3,JUN,NR4A2
GO:0030198	extracellular matrix organization	5	296	0.0226	ENSP00000279441,ENSP00000322788,ENSP00000361405,ENSP00000370256,ENSP00000398736	CYR61,FOXC1,MMP1,MMP10,MMP9
GO:0035821	modification of morphology or physiology of other organism	4	182	0.0226	ENSP00000305651,ENSP00000306512,ENSP00000306884,ENSP00000360266	CXCL10,CXCL11,CXCL8,JUN
GO:0044419	interspecies interaction between organisms	8	724	0.0226	ENSP00000295522,ENSP00000305651,ENSP00000306512,ENSP00000306884,ENSP00000322788,ENSP00000351209,ENSP00000351908,ENSP00000360266	CLDN1,CXCL10,CXCL11,CXCL8,EPHA2,JUN,MAP3K5,MMP1
GO:0045992	negative regulation of embryonic development	2	26	0.0227	ENSP00000349041,ENSP00000363081	DKK1,NRARP
GO:1902036	regulation of hematopoietic stem cell differentiation	2	26	0.0227	ENSP00000345681,ENSP00000370256	FOXC1,GATA2
GO:0001655	urogenital system development	5	299	0.0230	ENSP00000250448,ENSP00000345681,ENSP00000363689,ENSP00000368104,ENSP00000370256	BMP2,FOXA1,FOXC1,GATA2,ID3
GO:0032101	regulation of response to external stimulus	8	732	0.0236	ENSP00000278282,ENSP00000305651,ENSP00000306512,ENSP00000306884,ENSP00000340864,ENSP00000356438,ENSP00000368683,ENSP00000384371	BCL6,C1QTNF1,CXCL10,CXCL11,CXCL8,EDN1,PTGS2,SCGB1A1
GO:0043950	positive regulation of cAMP-mediated signaling	2	27	0.0239	ENSP00000305651,ENSP00000306884	CXCL10,CXCL11
GO:0045662	negative regulation of myoblast differentiation	2	27	0.0239	ENSP00000305651,ENSP00000363689	CXCL10,ID3
GO:0050863	regulation of T cell activation	5	302	0.0239	ENSP00000278282,ENSP00000306157,ENSP00000349041,ENSP00000371420,ENSP00000384371	BCL6,GPNMB,IL7R,NRARP,SCGB1A1
GO:0071704	organic substance metabolic process	44	9135	0.0239	ENSP00000234198,ENSP00000239223,ENSP00000243924,ENSP00000245919,ENSP00000250448,ENSP00000252818,ENSP00000255465,ENSP00000259486,ENSP00000279441,ENSP00000296839,ENSP00000305372,ENSP00000306512,ENSP00000307519,ENSP00000322788,ENSP00000328364,ENSP00000332325,ENSP00000344352,ENSP00000344479,ENSP00000345681,ENSP00000351209,ENSP00000351908,ENSP00000351957,ENSP00000356438,ENSP00000357751,ENSP00000357776…	ABL2,ADRB2,ATF3,BCL6,BMP2,CCNA1,CEBPD,CLCA4,CXCL8,CYR61,DLX2,DUSP1,EDN1,ENPP2,EOMES,EPHA2,FOSB,FOXA1,FOXC1,FOXP2,FOXQ1,GATA2,HIST1H2BG,ID1,ID3,JUN,JUND,LCE3D,MAFA,MAP3K5,MMP1,MMP10,MMP9,NR4A2,NUPR1,PDE3A,PI3,PTGS2,SPRR1A,THEM5,TMPRSS11E,TXNIP,ZFP36,ZNF703
GO:0048525	negative regulation of viral process	3	93	0.0242	ENSP00000257570,ENSP00000360266,ENSP00000469647	JUN,OASL,ZFP36
GO:0098542	defense response to other organism	6	438	0.0245	ENSP00000257570,ENSP00000302569,ENSP00000305651,ENSP00000360891,ENSP00000361199,ENSP00000445633	C10orf99,CLEC7A,CXCL10,HIST1H2BG,IFIT2,OASL
GO:0048771	tissue remodeling	3	94	0.0246	ENSP00000305372,ENSP00000351209,ENSP00000370256	ADRB2,EPHA2,FOXC1
GO:0046058	cAMP metabolic process	2	28	0.0248	ENSP00000351209,ENSP00000351957	EPHA2,PDE3A
GO:0050873	brown fat cell differentiation	2	28	0.0248	ENSP00000305372,ENSP00000356438	ADRB2,PTGS2
GO:0051345	positive regulation of hydrolase activity	8	742	0.0248	ENSP00000340594,ENSP00000351209,ENSP00000351908,ENSP00000360266,ENSP00000366702,ENSP00000368104,ENSP00000398736,ENSP00000427562	ABL2,BMP2,CYR61,EPHA2,ERRFI1,JUN,MAP3K5,SYDE2
GO:0006275	regulation of DNA replication	3	96	0.0257	ENSP00000360266,ENSP00000363689,ENSP00000384371	BCL6,ID3,JUN
GO:0010595	positive regulation of endothelial cell migration	3	96	0.0257	ENSP00000345681,ENSP00000356438,ENSP00000368683	EDN1,GATA2,PTGS2
GO:0065008	regulation of biological quality	22	3559	0.0257	ENSP00000245185,ENSP00000250448,ENSP00000278282,ENSP00000295522,ENSP00000305372,ENSP00000305651,ENSP00000306157,ENSP00000306884,ENSP00000328364,ENSP00000340864,ENSP00000345681,ENSP00000351957,ENSP00000356438,ENSP00000360266,ENSP00000363081,ENSP00000365280,ENSP00000368104,ENSP00000368683,ENSP00000370256,ENSP00000384371,ENSP00000427562,ENSP00000469647	ABL2,ADRB2,BCL6,BMP2,C1QTNF1,CLDN1,CXCL10,CXCL11,DKK1,EDN1,FOXA1,FOXC1,GATA2,ID1,IL7R,JUN,MAFA,MT2A,PDE3A,PTGS2,SCGB1A1,ZFP36
GO:0042036	negative regulation of cytokine biosynthetic process	2	29	0.0262	ENSP00000366702,ENSP00000469647	ERRFI1,ZFP36
GO:0051385	response to mineralocorticoid	2	29	0.0262	ENSP00000245919,ENSP00000368683	EDN1,FOSB
GO:0060428	lung epithelium development	2	29	0.0262	ENSP00000250448,ENSP00000366702	ERRFI1,FOXA1
GO:0071470	cellular response to osmotic stress	2	29	0.0262	ENSP00000356438,ENSP00000366702	ERRFI1,PTGS2
GO:1902106	negative regulation of leukocyte differentiation	3	97	0.0262	ENSP00000345681,ENSP00000349041,ENSP00000384371	BCL6,GATA2,NRARP
GO:0071229	cellular response to acid chemical	4	196	0.0269	ENSP00000295522,ENSP00000363689,ENSP00000368683,ENSP00000427562	ABL2,CLDN1,EDN1,ID3
GO:0009952	anterior/posterior pattern specification	4	197	0.0273	ENSP00000349041,ENSP00000363081,ENSP00000368104,ENSP00000370256	BMP2,DKK1,FOXC1,NRARP
GO:0071383	cellular response to steroid hormone stimulus	4	197	0.0273	ENSP00000344479,ENSP00000366702,ENSP00000368683,ENSP00000469647	EDN1,ERRFI1,NR4A2,ZFP36
GO:0001569	branching involved in blood vessel morphogenesis	2	30	0.0274	ENSP00000349041,ENSP00000368683	EDN1,NRARP
GO:0033280	response to vitamin D	2	30	0.0274	ENSP00000305651,ENSP00000356438	CXCL10,PTGS2
GO:0061036	positive regulation of cartilage development	2	30	0.0274	ENSP00000368104,ENSP00000398736	BMP2,CYR61
GO:0071542	dopaminergic neuron differentiation	2	30	0.0274	ENSP00000250448,ENSP00000344479	FOXA1,NR4A2
GO:0090023	positive regulation of neutrophil chemotaxis	2	30	0.0274	ENSP00000306512,ENSP00000368683	CXCL8,EDN1
GO:0045444	fat cell differentiation	3	100	0.0278	ENSP00000305372,ENSP00000344479,ENSP00000356438	ADRB2,NR4A2,PTGS2
GO:0001501	skeletal system development	6	457	0.0285	ENSP00000234198,ENSP00000361405,ENSP00000368104,ENSP00000368683,ENSP00000370256,ENSP00000398736	BMP2,CYR61,DLX2,EDN1,FOXC1,MMP9
GO:0021772	olfactory bulb development	2	31	0.0286	ENSP00000234198,ENSP00000388620	DLX2,EOMES
GO:0070229	negative regulation of lymphocyte apoptotic process	2	31	0.0286	ENSP00000306157,ENSP00000384371	BCL6,IL7R
GO:0071276	cellular response to cadmium ion	2	31	0.0286	ENSP00000360266,ENSP00000361405	JUN,MMP9
GO:0006139	nucleobase-containing compound metabolic process	26	4551	0.0294	ENSP00000234198,ENSP00000245919,ENSP00000250448,ENSP00000252818,ENSP00000259486,ENSP00000296839,ENSP00000328364,ENSP00000332325,ENSP00000344352,ENSP00000344479,ENSP00000345681,ENSP00000351209,ENSP00000351957,ENSP00000356438,ENSP00000357807,ENSP00000360266,ENSP00000363689,ENSP00000365280,ENSP00000370256,ENSP00000379003,ENSP00000384371,ENSP00000386165,ENSP00000386200,ENSP00000388620,ENSP00000462521…	ATF3,BCL6,CEBPD,DLX2,ENPP2,EOMES,EPHA2,FOSB,FOXA1,FOXC1,FOXP2,FOXQ1,GATA2,ID1,ID3,JUN,JUND,MAFA,NR4A2,NUPR1,PDE3A,PTGS2,THEM5,TXNIP,ZFP36,ZNF703
GO:0080134	regulation of response to stress	11	1299	0.0294	ENSP00000278282,ENSP00000302569,ENSP00000340864,ENSP00000351908,ENSP00000356438,ENSP00000360762,ENSP00000363081,ENSP00000366702,ENSP00000368104,ENSP00000368683,ENSP00000384371	ANKRD1,BCL6,BMP2,C1QTNF1,CLEC7A,DKK1,EDN1,ERRFI1,MAP3K5,PTGS2,SCGB1A1
GO:0043583	ear development	4	204	0.0299	ENSP00000280481,ENSP00000345681,ENSP00000368104,ENSP00000368683	BMP2,EDN1,FREM2,GATA2
GO:0032526	response to retinoic acid	3	104	0.0302	ENSP00000239223,ENSP00000363081,ENSP00000427562	ABL2,DKK1,DUSP1
GO:0031669	cellular response to nutrient levels	4	206	0.0307	ENSP00000344352,ENSP00000351908,ENSP00000356438,ENSP00000360266	ATF3,JUN,MAP3K5,PTGS2
GO:0080135	regulation of cellular response to stress	7	618	0.0309	ENSP00000351908,ENSP00000356438,ENSP00000360762,ENSP00000363081,ENSP00000368104,ENSP00000368683,ENSP00000384371	ANKRD1,BCL6,BMP2,DKK1,EDN1,MAP3K5,PTGS2
GO:0045987	positive regulation of smooth muscle contraction	2	33	0.0314	ENSP00000356438,ENSP00000368683	EDN1,PTGS2
GO:0002694	regulation of leukocyte activation	6	470	0.0316	ENSP00000278282,ENSP00000306157,ENSP00000345681,ENSP00000349041,ENSP00000371420,ENSP00000384371	BCL6,GATA2,GPNMB,IL7R,NRARP,SCGB1A1
GO:0043281	regulation of cysteine-type endopeptidase activity involved in apoptotic process	4	209	0.0320	ENSP00000351908,ENSP00000356438,ENSP00000361405,ENSP00000398736	CYR61,MAP3K5,MMP9,PTGS2
GO:2000404	regulation of T cell migration	2	34	0.0329	ENSP00000305651,ENSP00000361199	C10orf99,CXCL10
GO:0016070	RNA metabolic process	21	3430	0.0333	ENSP00000234198,ENSP00000245919,ENSP00000250448,ENSP00000252818,ENSP00000296839,ENSP00000328364,ENSP00000332325,ENSP00000344352,ENSP00000344479,ENSP00000345681,ENSP00000360266,ENSP00000363689,ENSP00000365280,ENSP00000370256,ENSP00000379003,ENSP00000384371,ENSP00000386165,ENSP00000386200,ENSP00000388620,ENSP00000462521,ENSP00000469647	ATF3,BCL6,CEBPD,DLX2,EOMES,FOSB,FOXA1,FOXC1,FOXP2,FOXQ1,GATA2,ID1,ID3,JUN,JUND,MAFA,NR4A2,NUPR1,TXNIP,ZFP36,ZNF703
GO:0043405	regulation of MAP kinase activity	5	337	0.0334	ENSP00000239223,ENSP00000351908,ENSP00000363081,ENSP00000368104,ENSP00000368683	BMP2,DKK1,DUSP1,EDN1,MAP3K5
GO:0001654	eye development	5	339	0.0341	ENSP00000280481,ENSP00000351209,ENSP00000360266,ENSP00000370256,ENSP00000386200	EPHA2,FOXC1,FOXP2,FREM2,JUN
GO:0030501	positive regulation of bone mineralization	2	35	0.0341	ENSP00000305372,ENSP00000368104	ADRB2,BMP2
GO:0071902	positive regulation of protein serine/threonine kinase activity	5	340	0.0342	ENSP00000305372,ENSP00000351908,ENSP00000363081,ENSP00000368104,ENSP00000368683	ADRB2,BMP2,DKK1,EDN1,MAP3K5
GO:0032570	response to progesterone	2	36	0.0357	ENSP00000245919,ENSP00000462521	FOSB,TXNIP
GO:0060828	regulation of canonical Wnt signaling pathway	4	218	0.0357	ENSP00000332325,ENSP00000349041,ENSP00000363081,ENSP00000368104	BMP2,DKK1,NRARP,ZNF703
GO:0071900	regulation of protein serine/threonine kinase activity	6	488	0.0363	ENSP00000239223,ENSP00000305372,ENSP00000351908,ENSP00000363081,ENSP00000368104,ENSP00000368683	ADRB2,BMP2,DKK1,DUSP1,EDN1,MAP3K5
GO:0043086	negative regulation of catalytic activity	8	809	0.0366	ENSP00000239223,ENSP00000243924,ENSP00000278282,ENSP00000356438,ENSP00000361405,ENSP00000366702,ENSP00000462521,ENSP00000469647	DUSP1,ERRFI1,MMP9,PI3,PTGS2,SCGB1A1,TXNIP,ZFP36
GO:0090092	regulation of transmembrane receptor protein serine/threonine kinase signaling pathway	4	220	0.0366	ENSP00000332325,ENSP00000363081,ENSP00000368104,ENSP00000398736	BMP2,CYR61,DKK1,ZNF703
GO:0032680	regulation of tumor necrosis factor production	3	115	0.0375	ENSP00000366702,ENSP00000371420,ENSP00000469647	ERRFI1,GPNMB,ZFP36
GO:0034599	cellular response to oxidative stress	4	222	0.0375	ENSP00000344479,ENSP00000351908,ENSP00000360266,ENSP00000361405	JUN,MAP3K5,MMP9,NR4A2
GO:0071774	response to fibroblast growth factor	3	115	0.0375	ENSP00000278282,ENSP00000306512,ENSP00000469647	CXCL8,SCGB1A1,ZFP36
GO:0002067	glandular epithelial cell differentiation	2	38	0.0385	ENSP00000250448,ENSP00000368104	BMP2,FOXA1
GO:0002707	negative regulation of lymphocyte mediated immunity	2	38	0.0385	ENSP00000306157,ENSP00000384371	BCL6,IL7R
GO:0002823	negative regulation of adaptive immune response based on somatic recombination of immune receptors built from immunoglobulin superfamily domains	2	38	0.0385	ENSP00000306157,ENSP00000384371	BCL6,IL7R
GO:0003156	regulation of animal organ formation	2	38	0.0385	ENSP00000363081,ENSP00000368104	BMP2,DKK1
GO:0090257	regulation of muscle system process	4	224	0.0385	ENSP00000305372,ENSP00000356438,ENSP00000366702,ENSP00000368683	ADRB2,EDN1,ERRFI1,PTGS2
GO:0048878	chemical homeostasis	9	995	0.0389	ENSP00000245185,ENSP00000250448,ENSP00000295522,ENSP00000305651,ENSP00000306884,ENSP00000340864,ENSP00000345681,ENSP00000368683,ENSP00000427562	ABL2,C1QTNF1,CLDN1,CXCL10,CXCL11,EDN1,FOXA1,GATA2,MT2A
GO:0007169	transmembrane receptor protein tyrosine kinase signaling pathway	6	499	0.0392	ENSP00000305372,ENSP00000351209,ENSP00000361405,ENSP00000370256,ENSP00000427562,ENSP00000462521	ABL2,ADRB2,EPHA2,FOXC1,MMP9,TXNIP
GO:0030857	negative regulation of epithelial cell differentiation	2	39	0.0400	ENSP00000365280,ENSP00000365465	CDSN,ID1
GO:0097756	negative regulation of blood vessel diameter	2	39	0.0400	ENSP00000356438,ENSP00000368683	EDN1,PTGS2
GO:2000279	negative regulation of DNA biosynthetic process	2	39	0.0400	ENSP00000239223,ENSP00000360762	ANKRD1,DUSP1
GO:0046849	bone remodeling	2	40	0.0416	ENSP00000305372,ENSP00000351209	ADRB2,EPHA2
GO:0051281	positive regulation of release of sequestered calcium ion into cytosol	2	40	0.0416	ENSP00000305651,ENSP00000306884	CXCL10,CXCL11
GO:0043434	response to peptide hormone	5	362	0.0419	ENSP00000252818,ENSP00000344479,ENSP00000356438,ENSP00000366702,ENSP00000368683	EDN1,ERRFI1,JUND,NR4A2,PTGS2
GO:0035987	endodermal cell differentiation	2	41	0.0431	ENSP00000361405,ENSP00000388620	EOMES,MMP9
GO:0045581	negative regulation of T cell differentiation	2	41	0.0431	ENSP00000349041,ENSP00000384371	BCL6,NRARP
GO:1902743	regulation of lamellipodium organization	2	41	0.0431	ENSP00000259486,ENSP00000351209	ENPP2,EPHA2
GO:0034614	cellular response to reactive oxygen species	3	124	0.0438	ENSP00000351908,ENSP00000360266,ENSP00000361405	JUN,MAP3K5,MMP9
GO:0071347	cellular response to interleukin-1	3	124	0.0438	ENSP00000306512,ENSP00000360762,ENSP00000368683	ANKRD1,CXCL8,EDN1
GO:0001775	cell activation	9	1024	0.0445	ENSP00000302569,ENSP00000305651,ENSP00000306157,ENSP00000306512,ENSP00000360266,ENSP00000361405,ENSP00000368683,ENSP00000384371,ENSP00000388620	BCL6,CLEC7A,CXCL10,CXCL8,EDN1,EOMES,IL7R,JUN,MMP9
GO:0008283	cell population proliferation	7	676	0.0445	ENSP00000306157,ENSP00000349041,ENSP00000351209,ENSP00000368104,ENSP00000370256,ENSP00000379003,ENSP00000398736	BMP2,CYR61,EPHA2,FOXC1,IL7R,NRARP,NUPR1
GO:0021537	telencephalon development	4	237	0.0445	ENSP00000234198,ENSP00000368104,ENSP00000386200,ENSP00000388620	BMP2,DLX2,EOMES,FOXP2
GO:0031648	protein destabilization	2	42	0.0445	ENSP00000365280,ENSP00000368104	BMP2,ID1
GO:0045429	positive regulation of nitric oxide biosynthetic process	2	42	0.0445	ENSP00000356438,ENSP00000368683	EDN1,PTGS2
GO:0045860	positive regulation of protein kinase activity	6	517	0.0445	ENSP00000305372,ENSP00000351908,ENSP00000363081,ENSP00000368104,ENSP00000368683,ENSP00000398736	ADRB2,BMP2,CYR61,DKK1,EDN1,MAP3K5
GO:0045995	regulation of embryonic development	3	125	0.0445	ENSP00000345681,ENSP00000349041,ENSP00000363081	DKK1,GATA2,NRARP
GO:0030177	positive regulation of Wnt signaling pathway	3	126	0.0449	ENSP00000349041,ENSP00000363081,ENSP00000368104	BMP2,DKK1,NRARP
GO:0043900	regulation of multi-organism process	5	372	0.0451	ENSP00000257570,ENSP00000306512,ENSP00000351957,ENSP00000360266,ENSP00000469647	CXCL8,JUN,OASL,PDE3A,ZFP36
GO:0001885	endothelial cell development	2	43	0.0456	ENSP00000295522,ENSP00000365280	CLDN1,ID1
GO:0021983	pituitary gland development	2	43	0.0456	ENSP00000345681,ENSP00000368104	BMP2,GATA2
GO:0034976	response to endoplasmic reticulum stress	4	240	0.0456	ENSP00000306512,ENSP00000344352,ENSP00000351908,ENSP00000360266	ATF3,CXCL8,JUN,MAP3K5
GO:0045744	negative regulation of G protein-coupled receptor signaling pathway	2	43	0.0456	ENSP00000305372,ENSP00000306512	ADRB2,CXCL8
GO:0045668	negative regulation of osteoblast differentiation	2	44	0.0471	ENSP00000363689,ENSP00000365280	ID1,ID3
GO:0045930	negative regulation of mitotic cell cycle	4	243	0.0471	ENSP00000239223,ENSP00000370256,ENSP00000371420,ENSP00000384371	BCL6,DUSP1,FOXC1,GPNMB
GO:0060425	lung morphogenesis	2	44	0.0471	ENSP00000250448,ENSP00000365280	FOXA1,ID1
GO:0097746	regulation of blood vessel diameter	3	129	0.0471	ENSP00000305372,ENSP00000356438,ENSP00000368683	ADRB2,EDN1,PTGS2
GO:0045580	regulation of T cell differentiation	3	130	0.0475	ENSP00000306157,ENSP00000349041,ENSP00000384371	BCL6,IL7R,NRARP
GO:0034198	cellular response to amino acid starvation	2	45	0.0484	ENSP00000344352,ENSP00000351908	ATF3,MAP3K5
GO:0034605	cellular response to heat	2	45	0.0484	ENSP00000305651,ENSP00000356438	CXCL10,PTGS2
GO:0051445	regulation of meiotic cell cycle	2	45	0.0484	ENSP00000239223,ENSP00000351957	DUSP1,PDE3A
GO:1904064	positive regulation of cation transmembrane transport	3	131	0.0484	ENSP00000305372,ENSP00000305651,ENSP00000306884	ADRB2,CXCL10,CXCL11
GO:0044087	regulation of cellular component biogenesis	8	867	0.0488	ENSP00000295522,ENSP00000322788,ENSP00000351209,ENSP00000360266,ENSP00000363081,ENSP00000365280,ENSP00000368683,ENSP00000398736	CLDN1,CYR61,DKK1,EDN1,EPHA2,ID1,JUN,MMP1
GO:0003044	regulation of systemic arterial blood pressure mediated by a chemical signal	2	46	0.0500	ENSP00000305372,ENSP00000368683	ADRB2,EDN1
GO:0045646	regulation of erythrocyte differentiation	2	46	0.0500	ENSP00000345681,ENSP00000469647	GATA2,ZFP36
GO:2000272	negative regulation of signaling receptor activity	2	46	0.0500	ENSP00000363081,ENSP00000366702	DKK1,ERRFI1
